# Supplementary material for: 3-Ethyl-6-{1-[4-(2-methyl­prop­yl)phen­yl]eth­yl}-1,2,4-triazolo[3,4-b][1,3,4]thia­diazole
Source: Acta Crystallogr Sect E Struct Rep Online. 2008 Aug 30;64(Pt 9):o1838–9. doi: 10.1107/S1600536808027086 (PMC2960717; doi:10.1107/S1600536808027086)
Supplement: Supplementary file 2 [file e-64-o1838-Isup2.hkl]

#
# h,k,l, Fc-squared, Fo-squared, sigma(Fo-squared) and status flag
#
data_I
_shelx_title ' patil141m in Pbca (100K)'
_shelx_refln_list_code          4
_shelx_F_calc_maximum      322.71
_exptl_crystal_F_000      1344.00
_reflns_d_resolution_high  0.6636
 
loop_
 _symmetry_equiv_pos_as_xyz
 'x, y, z'
 '-x+1/2, -y, z+1/2'
 '-x, y+1/2, -z+1/2'
 'x+1/2, -y+1/2, -z'
 '-x, -y, -z'
 'x-1/2, y, -z-1/2'
 'x, -y-1/2, z-1/2'
 '-x-1/2, y-1/2, z'
 
_cell_length_a    11.4341
_cell_length_b     9.1939
_cell_length_c    30.9870
_cell_angle_alpha  90.000
_cell_angle_beta   90.000
_cell_angle_gamma  90.000
 
_shelx_F_squared_multiplier     1.000
 
loop_
 _refln_index_h
 _refln_index_k
 _refln_index_l
 _refln_F_squared_calc
 _refln_F_squared_meas
 _refln_F_squared_sigma
 _refln_observed_status
   2   0   0     5092.68     5559.94     83.74 o
   4   0   0     4135.52     4265.51     65.59 o
   6   0   0     2330.04     3090.41     57.04 o
   8   0   0     2109.98     2130.82     63.23 o
  10   0   0     2653.52     2659.82     68.96 o
  12   0   0     2029.00     2264.08     96.19 o
  14   0   0      242.76      182.24     40.71 o
   2   1   0    84110.85    86138.81    741.38 o
   4   1   0    16964.32    18150.05    149.28 o
   6   1   0     9356.08     9726.97     99.74 o
   8   1   0      152.68      254.39     14.39 o
  10   1   0      411.02      434.72     21.71 o
  12   1   0      479.81      423.49     48.00 o
  14   1   0      839.96      813.73     54.02 o
   0   2   0    17768.50    19372.07    217.20 o
   2   2   0        8.55       15.02      4.18 o
   4   2   0      504.22      614.37     11.37 o
   6   2   0     3797.00     4010.01     45.33 o
   8   2   0     1773.14     1778.90     32.63 o
  10   2   0      248.81      176.34     17.74 o
  12   2   0      124.63      209.63     30.11 o
  14   2   0      356.59      354.59     40.95 o
   2   3   0        0.15        5.74      2.82 o
   4   3   0      151.70      140.13      7.21 o
   6   3   0     1172.80     1160.28     20.43 o
   8   3   0     7053.49     6369.18     82.30 o
  10   3   0      738.62      661.46     30.40 o
  12   3   0     1161.64     1179.37     55.97 o
  14   3   0     1625.36     1510.38     96.58 o
   0   4   0        0.32        2.23      4.06 o
   2   4   0      502.68      508.26      9.42 o
   4   4   0        0.74        0.50      3.71 o
   6   4   0      670.90      679.77     23.89 o
   8   4   0        1.55       33.01     10.12 o
  10   4   0      724.40      762.04     33.33 o
  12   4   0        2.51       49.50     20.76 o
  14   4   0       80.78      114.17     38.74 o
   2   5   0     4856.09     5220.73     50.09 o
   4   5   0      163.40      162.20      9.43 o
   6   5   0     5524.07     5411.80     76.07 o
   8   5   0      819.12      807.05     34.87 o
  10   5   0      930.63     1049.02    103.94 o
  12   5   0        0.25       18.14     26.72 o
  14   5   0       65.67      108.54     43.79 o
   0   6   0     2715.40     2763.12     40.80 o
   2   6   0     1229.82     1327.42     19.14 o
   4   6   0     1462.02     1407.50     30.54 o
   6   6   0      812.62      714.95     27.41 o
   8   6   0       40.00       96.39     16.83 o
  10   6   0     1554.44     1468.53     97.26 o
  12   6   0      844.88      949.14     70.56 o
  14   6   0      726.78      801.78     73.51 o
   2   7   0     1741.61     1689.23     31.12 o
   4   7   0      140.75      119.62     11.18 o
   6   7   0       21.32      105.40     16.73 o
   8   7   0      457.08      302.71     68.53 o
  10   7   0     1143.16     1218.36     71.96 o
  12   7   0      241.04      294.71     68.69 o
  14   7   0      201.21      377.63     70.88 o
   0   8   0     7292.85     7232.83    119.99 o
   2   8   0     1000.39      965.19     26.20 o
   4   8   0     1559.83     1689.82     40.46 o
   6   8   0      217.27      211.69     25.04 o
   8   8   0     1460.21     1441.81    195.29 o
  10   8   0        4.90       35.53     28.51 o
  12   8   0      137.65      208.48     44.38 o
  14   8   0        3.38      -34.49     34.49 o
   2   9   0      997.18      998.14     46.86 o
   4   9   0      400.72      420.89     28.51 o
   6   9   0      298.53      274.44     27.86 o
   8   9   0      360.01      237.18     39.03 o
  10   9   0      315.10      293.97     47.91 o
  12   9   0       89.03      125.04     41.23 o
   0  10   0       42.50       64.53     19.16 o
   2  10   0        4.93        2.45     13.69 o
   4  10   0     1330.72     1446.89    121.72 o
   6  10   0      111.97      111.48     22.68 o
   8  10   0      103.37      171.75     38.96 o
  10  10   0        1.00       10.82     29.36 o
   2  11   0        0.05       12.95     15.01 o
   4  11   0        1.66       12.39     17.44 o
   6  11   0      799.95      702.55     45.28 o
   8  11   0      760.73      797.99     87.47 o
  10  11   0      367.32      394.34    113.19 o
   0  12   0      579.19      687.80     88.12 o
   2  12   0      300.58      315.24     33.87 o
   4  12   0        2.15      -16.33     16.33 o
   6  12   0      419.07      371.65     40.82 o
   8  12   0       28.07       52.81     27.55 o
   2  13   0      434.74      328.34     53.14 o
   4  13   0        3.07       13.99     22.54 o
   1   1   1     1976.85     1971.31     17.16 o
   2   1   1    19186.32    19372.70    130.91 o
   3   1   1       74.03       83.20      4.04 o
   4   1   1     1516.00     1639.24     14.92 o
   5   1   1     1046.82      996.59     12.17 o
   6   1   1    16004.13    16300.79    103.39 o
   7   1   1     1605.72     1616.52     20.36 o
   8   1   1     1486.18     1394.94     21.72 o
   9   1   1        2.40        1.23      4.97 o
  10   1   1       30.31       37.61      7.22 o
  11   1   1       31.89       33.51      7.57 o
  12   1   1      536.05      536.73     22.86 o
  13   1   1      430.41      457.97     31.71 o
  14   1   1      295.46      299.19     50.87 o
  15   1   1       17.37       22.14     23.29 o
   0   2   1    21031.25    21932.63    165.36 o
   1   2   1    17172.04    17767.03    112.47 o
   2   2   1     1716.96     1583.58     14.64 o
   3   2   1      458.73      466.88      5.65 o
   4   2   1    19551.99    19953.71    113.14 o
   5   2   1       49.93       63.96      3.62 o
   6   2   1     3247.46     3730.94     31.25 o
   7   2   1      270.05      209.62      7.63 o
   8   2   1     2780.03     2804.09     29.45 o
   9   2   1       42.39       36.59      6.50 o
  10   2   1       44.96       36.64      7.41 o
  11   2   1       10.53       -0.82      8.68 o
  12   2   1      575.24      537.02     28.81 o
  13   2   1        2.05       -2.42     13.43 o
  14   2   1     1360.45     1405.31     47.06 o
  15   2   1       69.59       67.25     29.18 o
   1   3   1      678.96      628.54      6.37 o
   2   3   1      150.18      142.70      3.67 o
   3   3   1       40.87       34.17      3.14 o
   4   3   1       84.22      148.03      7.05 o
   5   3   1      111.55      152.46      4.85 o
   6   3   1      651.81      569.00     10.09 o
   7   3   1      380.91      341.09      9.61 o
   8   3   1      235.18      246.93      9.94 o
   9   3   1      103.97      111.02      9.32 o
  10   3   1     1387.01     1303.38     26.77 o
  11   3   1       33.60       27.14     11.27 o
  12   3   1       40.80       13.52     13.16 o
  13   3   1      301.92      311.48     26.02 o
  14   3   1       24.58       71.98     19.15 o
  15   3   1       27.94       36.78     28.82 o
   0   4   1     4597.43     4628.82     51.02 o
   1   4   1      256.24      267.53      4.22 o
   2   4   1     4304.76     4024.15     27.21 o
   3   4   1     1086.14     1089.64     13.73 o
   4   4   1      339.98      286.78      8.10 o
   5   4   1      570.75      606.94     13.72 o
   6   4   1      346.55      326.52      9.27 o
   7   4   1     1951.77     1984.49     30.85 o
   8   4   1      493.93      461.55     15.31 o
   9   4   1     1019.61      961.64     23.78 o
  10   4   1      525.92      554.21     21.90 o
  11   4   1        8.45       -3.32     10.59 o
  12   4   1     1114.48     1145.54     44.23 o
  13   4   1       40.60       39.96     18.51 o
  14   4   1     1384.20     1730.30     58.30 o
  15   4   1        9.82       35.82     38.12 o
   1   5   1       83.28       83.83      3.06 o
   2   5   1       64.59       78.02      3.41 o
   3   5   1     1425.68     1530.55     19.49 o
   4   5   1     2117.55     2200.29     24.46 o
   5   5   1      541.45      501.18     11.58 o
   6   5   1        9.56       61.29      6.13 o
   7   5   1      287.12      311.98     12.44 o
   8   5   1     1165.59     1150.28     36.21 o
   9   5   1      911.23      870.81     27.18 o
  10   5   1      278.71      322.03     24.52 o
  11   5   1       90.45       97.50     22.66 o
  12   5   1      104.59      153.35     25.82 o
  13   5   1      206.59      162.24     29.17 o
  14   5   1      219.18      140.88     29.10 o
  15   5   1        1.37       27.61     36.03 o
   0   6   1      526.61      531.39     11.32 o
   1   6   1      208.13      232.25      5.53 o
   2   6   1     2058.94     1900.55     17.56 o
   3   6   1      121.12       87.71      5.13 o
   4   6   1       98.45      122.71      7.86 o
   5   6   1      486.27      519.80     13.71 o
   6   6   1      567.04      651.80     19.56 o
   7   6   1      528.52      506.64     20.32 o
   8   6   1     2859.75     2994.45     50.52 o
   9   6   1        3.35        5.15     11.42 o
  10   6   1      456.63      455.93     33.30 o
  11   6   1        0.30        2.54     19.38 o
  12   6   1      215.49      326.05     37.73 o
  13   6   1        9.71        5.01     20.36 o
  14   6   1      316.27      342.79     45.34 o
  15   6   1        0.33      -43.24     43.24 o
   1   7   1       23.30       17.94      2.92 o
   2   7   1     1176.68     1151.02     18.49 o
   3   7   1      123.71      129.79      8.51 o
   4   7   1      217.82      244.66     11.44 o
   5   7   1        1.37        7.18      5.39 o
   6   7   1     3407.17     3204.82     50.87 o
   7   7   1      118.94       70.50     11.15 o
   8   7   1      615.29      656.03     33.30 o
   9   7   1      610.03      579.00     65.73 o
  10   7   1      204.60      211.77     39.03 o
  11   7   1       44.15       49.99     21.69 o
  12   7   1      128.01      186.62     36.94 o
  13   7   1        0.37       15.09     23.00 o
  14   7   1       72.34      140.27     35.32 o
   0   8   1      122.57      203.11     11.83 o
   1   8   1      117.05       99.96      6.96 o
   2   8   1      134.41      143.05      8.74 o
   3   8   1        4.50        4.32      5.13 o
   4   8   1      316.52      296.54     13.52 o
   5   8   1        4.77        6.54      6.80 o
   6   8   1       17.72       26.22     10.52 o
   7   8   1       84.36       68.62     17.30 o
   8   8   1      112.90      185.02     33.75 o
   9   8   1      155.49      143.75     23.19 o
  10   8   1       59.98       33.68     19.26 o
  11   8   1        4.72        3.58     18.90 o
  12   8   1      274.55      231.97     32.53 o
  13   8   1        6.67       41.37     25.15 o
  14   8   1      110.17      114.65     41.64 o
   1   9   1      107.39       83.52     10.99 o
   2   9   1      823.17      786.76     26.18 o
   3   9   1       11.83       16.15      7.49 o
   4   9   1       47.03       37.98      8.77 o
   5   9   1        1.96        2.81      8.11 o
   6   9   1     2358.46     2415.82     50.45 o
   7   9   1        3.89        7.40     15.11 o
   8   9   1        0.43       11.40     15.33 o
   9   9   1       57.21       54.03     20.13 o
  10   9   1        5.44       23.57     19.39 o
  11   9   1      157.24       46.38     23.40 o
  12   9   1       53.96       71.24     26.63 o
  13   9   1       23.50       19.73     27.11 o
   0  10   1      322.27      330.50     27.66 o
   1  10   1      216.15      239.16     19.67 o
   2  10   1      396.88      365.27     22.29 o
   3  10   1       26.11       44.06     11.36 o
   4  10   1      872.01      850.30     42.61 o
   5  10   1      191.19      169.41     17.45 o
   6  10   1       42.48       24.61     12.42 o
   7  10   1       28.19       -1.18     18.77 o
   8  10   1      780.11      838.49     55.62 o
   9  10   1        9.73       -4.46     19.68 o
  10  10   1       65.79       79.35     25.23 o
  11  10   1        0.23      -21.45     21.82 o
   1  11   1      430.96      418.97     23.54 o
   2  11   1        5.78       20.87     11.28 o
   3  11   1      145.57      118.37     27.45 o
   4  11   1        4.73       17.85     12.24 o
   5  11   1       26.20       14.23     12.52 o
   6  11   1       22.97       32.02     14.17 o
   7  11   1      151.50       97.18     18.37 o
   8  11   1       13.13       30.66     21.14 o
   9  11   1        2.97       -2.42     22.33 o
  10  11   1        7.68       32.31     25.29 o
   0  12   1      609.19      561.24     59.87 o
   1  12   1      243.26      221.62     28.78 o
   2  12   1      108.31      128.22     27.94 o
   3  12   1       66.90       68.47     15.20 o
   4  12   1       25.02       24.66     13.99 o
   5  12   1      278.78      239.02     22.42 o
   6  12   1       72.99       75.41     17.73 o
   7  12   1        9.40       13.76     16.88 o
   8  12   1        0.65       -6.80     17.69 o
   1  13   1        2.40       -9.21     31.91 o
   2  13   1       36.60       52.78     24.19 o
   3  13   1        8.87       25.45     17.87 o
   4  13   1      315.29      353.83     27.84 o
   5  13   1        0.53       -1.55     15.64 o
   1   0   2     7201.86     7074.11    101.89 o
   2   0   2     5586.57     5637.87     64.31 o
   3   0   2     2938.55     3223.99     37.12 o
   4   0   2     4644.62     4727.47     53.33 o
   5   0   2     5903.76     6365.01     70.75 o
   6   0   2     1703.99     1784.70     29.74 o
   7   0   2      452.24      603.05     20.36 o
   8   0   2       24.43       19.22      7.26 o
   9   0   2       58.17       43.72     11.35 o
  10   0   2     1642.46     1492.94     61.98 o
  11   0   2        0.25        7.87     10.17 o
  12   0   2     1875.61     2019.66     56.98 o
  13   0   2        3.30       12.80     16.69 o
  14   0   2      533.09      429.74     65.46 o
  15   0   2      129.75       71.89     36.16 o
  16   0   2      376.83      490.86     90.42 o
   1   1   2      170.12      113.98      2.07 o
   2   1   2      983.95      921.27      9.31 o
   3   1   2     1911.41     1992.56     17.15 o
   4   1   2      360.69      395.34      7.42 o
   5   1   2      897.64      964.76     12.98 o
   6   1   2     1839.01     2132.42     27.30 o
   7   1   2     1080.66     1025.88     16.78 o
   8   1   2      988.29      923.17     19.54 o
   9   1   2      660.38      589.40     16.91 o
  10   1   2      539.58      599.07     20.16 o
  11   1   2       45.24       31.56      7.62 o
  12   1   2      361.70      286.59     22.54 o
  13   1   2        8.50       17.66     14.37 o
  14   1   2      277.98      267.05     32.36 o
  15   1   2        2.97        1.84     25.47 o
  16   1   2       36.28       23.54     49.59 o
   0   2   2    18601.31    17473.84    138.55 o
   1   2   2    10585.69    10343.49     60.74 o
   2   2   2     2629.75     2536.60     19.28 o
   3   2   2     3205.20     3188.89     23.20 o
   4   2   2      204.14      182.12      5.97 o
   5   2   2      864.07      941.89     11.40 o
   6   2   2      998.85     1135.29     14.82 o
   7   2   2     1951.13     1960.05     22.67 o
   8   2   2      313.28      310.91     12.39 o
   9   2   2       27.00       32.14      6.10 o
  10   2   2      513.14      459.40     14.95 o
  11   2   2      109.17       81.94     11.05 o
  12   2   2      121.25      114.99     28.17 o
  13   2   2       73.44       51.41     19.70 o
  14   2   2      273.60      297.87     32.93 o
  15   2   2       51.50       42.35     28.26 o
  16   2   2       12.72       47.84     50.58 o
   1   3   2    15628.57    16024.37     94.62 o
   2   3   2     4025.15     4313.23     32.98 o
   3   3   2        0.58        1.40      1.74 o
   4   3   2     7202.60     7449.81     50.09 o
   5   3   2      482.58      499.85      7.54 o
   6   3   2      119.09       87.49      4.54 o
   7   3   2        2.14       12.14      3.58 o
   8   3   2     2361.57     2140.21     28.13 o
   9   3   2     1734.74     1651.78     28.28 o
  10   3   2       24.08       35.30      8.37 o
  11   3   2       47.81       66.43     13.33 o
  12   3   2       45.74       52.55     14.97 o
  13   3   2      297.88      241.53     36.70 o
  14   3   2      175.05      185.27     25.31 o
  15   3   2       19.17       13.74     27.09 o
  16   3   2       28.19      164.31     57.91 o
   0   4   2        1.76       11.97      2.83 o
   1   4   2      181.02      183.73      3.86 o
   2   4   2      123.32      117.85      3.30 o
   3   4   2       30.02       22.55      2.81 o
   4   4   2      626.29      785.84     15.66 o
   5   4   2     1143.54     1387.78     24.08 o
   6   4   2     1755.39     1802.95     26.79 o
   7   4   2      486.60      454.62     14.91 o
   8   4   2      321.62      309.43     12.97 o
   9   4   2      555.47      617.26     20.00 o
  10   4   2      233.29      293.58     21.17 o
  11   4   2       31.76       35.14     13.54 o
  12   4   2      345.04      522.12     38.87 o
  13   4   2        5.94       22.08     16.97 o
  14   4   2        5.68       98.63     26.75 o
  15   4   2       21.09       22.00     27.87 o
   1   5   2      986.32      973.33      9.14 o
   2   5   2     1442.33     1321.51     12.72 o
   3   5   2     2693.16     2876.04     28.26 o
   4   5   2      270.02      181.67      7.30 o
   5   5   2       12.66       30.89      4.47 o
   6   5   2     5010.25     4862.61     49.70 o
   7   5   2      171.61      139.22      9.62 o
   8   5   2     3394.90     3562.10     52.97 o
   9   5   2        0.73       19.09      9.16 o
  10   5   2      651.45      719.53     35.16 o
  11   5   2       62.30       35.12     17.83 o
  12   5   2      196.13      200.26     27.99 o
  13   5   2        8.71       11.15     21.46 o
  14   5   2       91.77      138.19     30.77 o
  15   5   2       64.70      128.74     47.02 o
   0   6   2     2267.82     2055.05     23.48 o
   1   6   2      215.16      242.05      5.32 o
   2   6   2     2724.05     2644.09     20.38 o
   3   6   2      266.89      306.62     10.64 o
   4   6   2     1970.24     1892.58     24.37 o
   5   6   2      272.89      300.77     12.03 o
   6   6   2      166.10      166.70     16.34 o
   7   6   2       33.87       22.89      8.55 o
   8   6   2       96.75      117.65     12.81 o
   9   6   2        1.73      -10.42     10.42 o
  10   6   2     1011.43     1044.71     45.38 o
  11   6   2       10.95       -4.29     20.44 o
  12   6   2      706.50      647.72     42.58 o
  13   6   2       77.18       32.45     24.43 o
  14   6   2      526.98      482.10     47.52 o
  15   6   2       76.88       32.64     43.73 o
   1   7   2        1.60        2.97      2.76 o
   2   7   2      395.91      395.55     13.33 o
   3   7   2       30.13       21.78      5.00 o
   4   7   2      429.90      373.57     16.51 o
   5   7   2       24.93       22.30      5.90 o
   6   7   2      115.89      131.24     12.55 o
   7   7   2        3.90       16.41      9.10 o
   8   7   2       79.29       78.44     25.30 o
   9   7   2      193.52      264.04     27.03 o
  10   7   2       30.30       12.03     23.47 o
  11   7   2      618.08      539.01     39.39 o
  12   7   2      117.83      162.06     38.16 o
  13   7   2        2.63       -0.07     22.99 o
  14   7   2      197.90      200.76     51.81 o
   0   8   2     3411.25     3529.44     54.39 o
   1   8   2       33.28       32.44      5.08 o
   2   8   2      125.88      118.86      8.23 o
   3   8   2        5.04        9.26      5.48 o
   4   8   2        1.02        2.78      5.90 o
   5   8   2       33.78       23.92      7.42 o
   6   8   2     1037.81     1044.15     30.51 o
   7   8   2      232.77      217.48     23.70 o
   8   8   2      786.68      824.63     55.21 o
   9   8   2      129.97       55.19     23.67 o
  10   8   2       53.72        5.23     18.03 o
  11   8   2       95.48       80.46     22.66 o
  12   8   2      848.04      939.61     52.49 o
  13   8   2       43.36       23.90     24.84 o
  14   8   2      102.43      178.82     48.43 o
   1   9   2       27.50       15.96      6.82 o
   2   9   2      119.35      111.44     18.13 o
   3   9   2       94.13       72.15      9.62 o
   4   9   2      129.92       90.41     10.61 o
   5   9   2      286.15      266.27     21.79 o
   6   9   2      538.88      489.18     24.30 o
   7   9   2      115.93       48.02     17.73 o
   8   9   2        2.85        3.21     15.77 o
   9   9   2        0.50        9.27     16.77 o
  10   9   2      374.78      375.43     36.23 o
  11   9   2      207.37      237.81     32.97 o
  12   9   2       12.09       22.68     24.06 o
  13   9   2      143.59      212.61     39.88 o
   0  10   2     1174.73     1335.59     49.06 o
   1  10   2     1060.36     1066.74     31.21 o
   2  10   2      883.87      877.77     37.70 o
   3  10   2       52.43       59.55     11.94 o
   4  10   2       28.86       44.71     12.08 o
   5  10   2        3.82        5.41     10.97 o
   6  10   2       23.65        2.73     11.83 o
   7  10   2        9.49       23.87     23.12 o
   8  10   2      257.89      260.57     31.36 o
   9  10   2       27.53       34.31     20.74 o
  10  10   2       14.69       14.02     21.89 o
  11  10   2       26.65       32.26     23.90 o
   1  11   2        1.60       13.32     12.01 o
   2  11   2     1423.52     1457.36     39.70 o
   3  11   2      125.17      115.01     33.26 o
   4  11   2     1022.65     1081.87     35.70 o
   5  11   2       90.26       85.59     15.52 o
   6  11   2      996.86     1008.10     42.22 o
   7  11   2        0.05       -2.15     13.57 o
   8  11   2      223.92      296.03     36.16 o
   9  11   2        0.15      -21.52     21.52 o
  10  11   2       82.88       57.59     26.67 o
   0  12   2      534.79      542.85     57.55 o
   1  12   2      205.06      218.53     29.13 o
   2  12   2      966.34     1019.02     42.28 o
   3  12   2       73.18       40.91     14.42 o
   4  12   2      122.46      128.31     18.51 o
   5  12   2       28.42       88.41     16.84 o
   6  12   2       19.75       12.49     15.05 o
   7  12   2       13.56       -3.64     15.94 o
   8  12   2      100.74       68.55     19.91 o
   1  13   2      167.37      160.41     29.98 o
   2  13   2       36.94       64.05     24.69 o
   3  13   2        0.23      -15.38     15.38 o
   4  13   2       78.52      115.03     22.92 o
   5  13   2        3.91       16.58     15.55 o
   1   1   3      635.19      659.41      6.37 o
   2   1   3       86.61       88.14      3.87 o
   3   1   3     4596.44     4572.64     32.36 o
   4   1   3      309.93      338.94      6.37 o
   5   1   3      281.34      259.27      7.72 o
   6   1   3     4619.40     4533.98     36.43 o
   7   1   3     2007.12     1953.79     22.89 o
   8   1   3      771.86      723.60     16.26 o
   9   1   3       79.76       93.10      8.27 o
  10   1   3      280.96      296.57     13.38 o
  11   1   3        8.87        7.55      7.49 o
  12   1   3      441.41      526.69     24.05 o
  13   1   3      548.06      583.62     31.48 o
  14   1   3      127.25      108.48     29.72 o
  15   1   3       10.40       -9.37     25.54 o
  16   1   3       60.33       90.96     29.54 o
   0   2   3     7310.24     7262.13     62.94 o
   1   2   3     2602.39     2943.84     29.29 o
   2   2   3      296.46      347.36      4.92 o
   3   2   3     1479.53     1522.35     14.19 o
   4   2   3     1104.37     1066.17     12.85 o
   5   2   3       21.27       15.89      2.67 o
   6   2   3       35.69       28.36      3.57 o
   7   2   3       38.72       22.03      3.85 o
   8   2   3      912.69      895.17     16.06 o
   9   2   3      734.01      735.31     18.19 o
  10   2   3        1.85       18.68      6.83 o
  11   2   3       34.95       29.72      9.72 o
  12   2   3       25.22       29.69     13.51 o
  13   2   3        4.96        4.82     13.89 o
  14   2   3      198.78      254.94     38.11 o
  15   2   3       51.25       64.46     30.63 o
  16   2   3       30.08       67.95     32.83 o
   1   3   3     1090.35     1044.92      8.95 o
   2   3   3      367.18      399.82      5.28 o
   3   3   3     2469.33     2666.76     22.05 o
   4   3   3      315.43      259.32      5.26 o
   5   3   3     2604.60     2705.02     22.86 o
   6   3   3      188.50      190.30      6.16 o
   7   3   3     1432.75     1375.23     19.75 o
   8   3   3     1400.79     1491.13     24.68 o
   9   3   3       35.94       40.64      7.17 o
  10   3   3     1633.56     1611.86     37.02 o
  11   3   3       94.71       46.74     15.13 o
  12   3   3       21.72       18.66     12.61 o
  13   3   3      123.98       79.35     17.37 o
  14   3   3      107.41       92.93     29.85 o
  15   3   3       11.48       16.88     26.08 o
  16   3   3      782.27      980.09     66.92 o
   0   4   3     5322.54     5160.23     45.99 o
   1   4   3      423.55      356.85      7.05 o
   2   4   3     1459.48     1321.47     11.46 o
   3   4   3      293.90      330.45      6.11 o
   4   4   3     2081.06     1988.54     21.45 o
   5   4   3     1062.20     1025.36     13.94 o
   6   4   3      391.77      376.08      9.95 o
   7   4   3     1644.99     1575.30     22.82 o
   8   4   3      226.17      230.78     13.23 o
   9   4   3     1909.10     1833.35     34.31 o
  10   4   3     3038.15     2905.78     50.01 o
  11   4   3      158.92      174.18     30.22 o
  12   4   3     1728.27     1745.71     97.21 o
  13   4   3      138.11      105.07     26.42 o
  14   4   3     1600.22     1886.01    105.91 o
  15   4   3      170.23      170.52     37.41 o
  16   4   3       84.27      223.66     52.31 o
   1   5   3      286.67      227.12      4.88 o
   2   5   3       28.61       21.90      2.33 o
   3   5   3      681.40      661.01      9.41 o
   4   5   3      776.54      772.57     17.32 o
   5   5   3        8.07       14.18      3.63 o
   6   5   3      116.43      140.21      7.97 o
   7   5   3       44.42       43.82      7.34 o
   8   5   3      494.30      559.83     26.56 o
   9   5   3      303.32      265.43     17.31 o
  10   5   3      703.40      742.57     39.10 o
  11   5   3      244.82      221.38     46.75 o
  12   5   3       27.97       65.78     21.03 o
  13   5   3      103.94       59.01     23.36 o
  14   5   3      131.50       72.06     37.47 o
  15   5   3        0.81      -18.36     34.90 o
  16   5   3      262.36      291.63     75.64 o
   0   6   3      127.65       77.16      4.90 o
   1   6   3      687.81      771.45      9.11 o
   2   6   3     2835.44     2792.96     20.69 o
   3   6   3      467.04      412.60      8.08 o
   4   6   3       94.03       89.25      6.19 o
   5   6   3       68.02       44.96      5.76 o
   6   6   3      444.84      430.33     26.46 o
   7   6   3      703.73      665.76     22.72 o
   8   6   3     1453.55     1451.36     33.61 o
   9   6   3       88.64       98.54     17.99 o
  10   6   3        1.17        3.78     16.39 o
  11   6   3       33.58       43.01     32.30 o
  12   6   3      361.53      597.23     58.92 o
  13   6   3        5.69       -3.38     21.82 o
  14   6   3      162.69      298.69     53.76 o
  15   6   3       73.13       83.24     44.79 o
   1   7   3      202.50      212.97      6.74 o
   2   7   3       44.01       40.79      4.44 o
   3   7   3       78.02       61.10      5.86 o
   4   7   3     1903.55     1956.23     27.47 o
   5   7   3      450.39      380.76     13.39 o
   6   7   3     2214.72     2151.62     40.04 o
   7   7   3      990.59      959.00     27.90 o
   8   7   3     1155.06     1186.36     42.40 o
   9   7   3      126.73      105.19     19.90 o
  10   7   3        0.11        4.85     16.15 o
  11   7   3       38.82       53.36     20.10 o
  12   7   3      284.86      339.75     35.22 o
  13   7   3      246.72      326.91     41.32 o
  14   7   3      121.29      282.76    118.67 o
   0   8   3       24.83       35.67      6.57 o
   1   8   3       20.35       24.15      4.80 o
   2   8   3       32.08       43.40      6.57 o
   3   8   3      244.54      194.88     10.88 o
   4   8   3       52.95       48.14      7.33 o
   5   8   3      163.96      167.33     11.61 o
   6   8   3        7.73        5.78      8.29 o
   7   8   3        0.80       32.04     14.92 o
   8   8   3       89.95       89.64     24.62 o
   9   8   3       88.01       78.72     20.25 o
  10   8   3       41.03       39.18     18.71 o
  11   8   3        7.31       23.34     19.05 o
  12   8   3       37.76       95.76     26.15 o
  13   8   3       32.48       48.28     37.78 o
  14   8   3        0.89      -34.59     41.60 o
   1   9   3      241.05      186.09     12.11 o
   2   9   3     1062.65     1044.65     29.35 o
   3   9   3        0.97       -2.39      7.01 o
   4   9   3      181.41      174.77     15.66 o
   5   9   3       18.67       22.74      9.21 o
   6   9   3     1387.60     1468.01     47.63 o
   7   9   3       18.31       26.03     16.16 o
   8   9   3       55.98       17.49     21.00 o
   9   9   3       41.24       64.54     20.38 o
  10   9   3      783.27      783.96     47.47 o
  11   9   3       68.71      111.21     26.86 o
  12   9   3       30.20       -5.21     22.98 o
  13   9   3      312.60      306.30     96.99 o
   0  10   3     3057.89     3341.75     84.13 o
   1  10   3       75.37       73.81     13.80 o
   2  10   3      616.54      644.15     26.61 o
   3  10   3       71.72       72.39     12.68 o
   4  10   3      119.02      113.26     14.98 o
   5  10   3        5.66       11.27     11.23 o
   6  10   3       74.39       42.58     13.63 o
   7  10   3       98.81       39.11     18.87 o
   8  10   3      197.44      171.07     26.63 o
   9  10   3       72.06       67.14     23.55 o
  10  10   3       94.11       70.58     25.18 o
  11  10   3       38.36       32.53     25.36 o
   1  11   3       50.62       56.99     14.71 o
   2  11   3      177.89      194.83     20.21 o
   3  11   3      290.62      340.22     21.06 o
   4  11   3       27.12       46.77     14.86 o
   5  11   3      275.04      235.68     20.91 o
   6  11   3       24.07       43.76     14.58 o
   7  11   3       86.32       41.55     15.92 o
   8  11   3      236.33      231.36     32.86 o
   9  11   3       28.82       41.94     25.79 o
  10  11   3        0.07        7.97     24.57 o
   0  12   3        1.40       15.39     25.88 o
   1  12   3       58.03       35.29     16.02 o
   2  12   3     1038.29     1240.86     46.65 o
   3  12   3      406.31      359.55     31.07 o
   4  12   3       25.84        5.08     13.47 o
   5  12   3      416.21      413.53     25.97 o
   6  12   3      155.60      173.72     21.38 o
   7  12   3       51.41       47.32     18.07 o
   8  12   3      149.80      133.79     22.32 o
   1  13   3       61.26       62.88     24.56 o
   2  13   3        0.64       -9.98     16.10 o
   3  13   3       54.44       38.41     19.09 o
   4  13   3      481.49      526.50     37.87 o
   5  13   3       58.05       61.46     18.43 o
   0   0   4    13369.58    13269.95    151.71 o
   1   0   4     5374.19     5413.88     53.15 o
   2   0   4     9606.86     9368.29    103.12 o
   3   0   4     1907.91     2194.47     26.39 o
   4   0   4     6896.05     6941.82     69.55 o
   5   0   4       54.87       69.72      6.12 o
   6   0   4      897.41     1027.57     21.24 o
   7   0   4     3065.62     2938.92     48.77 o
   8   0   4     2915.36     2988.64     55.81 o
   9   0   4      233.66      264.39     21.06 o
  10   0   4       18.06       16.66     10.43 o
  11   0   4       43.95       11.07     10.80 o
  12   0   4      564.24      556.89     29.26 o
  13   0   4        1.16        7.68     23.83 o
  14   0   4      738.13      973.57     73.77 o
  15   0   4       78.98       67.42     35.58 o
  16   0   4       34.32       81.12     42.42 o
   1   1   4     3843.69     4202.27     30.45 o
   2   1   4    18584.24    18468.00    121.51 o
   3   1   4        2.15        3.27      1.89 o
   4   1   4      444.29      562.83      7.70 o
   5   1   4        0.11       16.24      2.83 o
   6   1   4     3291.50     3275.83     31.52 o
   7   1   4      991.71     1064.77     16.00 o
   8   1   4        1.26       21.20      5.57 o
   9   1   4     3219.41     3003.47     39.02 o
  10   1   4      498.36      494.98     15.63 o
  11   1   4      252.06      233.45     14.68 o
  12   1   4       32.53       21.05     11.06 o
  13   1   4       15.90       15.69     18.06 o
  14   1   4       35.73       53.28     26.89 o
  15   1   4       13.24        2.87     26.87 o
  16   1   4      154.27      208.19     35.95 o
   0   2   4     3556.76     3806.65     37.21 o
   1   2   4    58557.92    58862.80    363.22 o
   2   2   4      111.31       98.98      3.73 o
   3   2   4       19.39       32.87      2.11 o
   4   2   4     2168.82     2166.39     17.73 o
   5   2   4      350.11      372.63      7.49 o
   6   2   4     1032.25     1172.31     14.64 o
   7   2   4        0.06        5.45      3.51 o
   8   2   4     1240.85     1262.41     18.19 o
   9   2   4      845.56      740.14     16.85 o
  10   2   4     1601.81     1502.53     27.14 o
  11   2   4      686.37      782.16     26.73 o
  12   2   4     1409.02     1288.21     40.38 o
  13   2   4       32.67       19.59     17.88 o
  14   2   4     1013.44     1228.24     67.91 o
  15   2   4       42.50       30.92     27.33 o
  16   2   4       19.66       19.15     30.65 o
   1   3   4    10178.74    10478.32     60.32 o
   2   3   4      413.37      356.45      6.73 o
   3   3   4     2984.65     3292.14     24.18 o
   4   3   4       89.07      120.56      4.86 o
   5   3   4      936.65     1024.25     12.65 o
   6   3   4     1125.61     1067.46     14.01 o
   7   3   4       27.06       29.77      4.14 o
   8   3   4     3922.52     3941.25     42.12 o
   9   3   4      159.66      204.80     16.49 o
  10   3   4     1498.20     1469.83     33.97 o
  11   3   4      382.90      386.51     24.17 o
  12   3   4       13.39       42.62     13.90 o
  13   3   4      296.88      303.85     31.73 o
  14   3   4       85.87       78.80     29.57 o
  15   3   4       34.26       89.54     50.88 o
  16   3   4      489.82      534.46     54.25 o
   0   4   4     1138.99     1141.02     13.88 o
   1   4   4     2271.81     2405.74     17.28 o
   2   4   4      758.98      788.71      8.17 o
   3   4   4      122.07      129.87      4.03 o
   4   4   4      607.32      641.66      9.77 o
   5   4   4       11.57       22.26      3.06 o
   6   4   4      174.57      156.35      5.59 o
   7   4   4       35.95       65.79      5.87 o
   8   4   4       14.71       13.55      6.57 o
   9   4   4      273.79      299.18     16.07 o
  10   4   4       33.96       60.46      9.88 o
  11   4   4      165.59       76.63     25.33 o
  12   4   4        2.82       35.92     16.37 o
  13   4   4       13.79       24.26     18.41 o
  14   4   4       16.60       59.35     28.82 o
  15   4   4        5.46       29.01     36.38 o
  16   4   4       49.73       58.91     34.09 o
   1   5   4      263.22      219.37      5.03 o
   2   5   4        0.18        8.52      1.96 o
   3   5   4       13.01        5.85      2.45 o
   4   5   4     2152.23     2217.87     24.46 o
   5   5   4      109.35      135.12      7.94 o
   6   5   4      571.17      570.50     15.33 o
   7   5   4      109.29       91.36      8.79 o
   8   5   4     2985.76     2914.79     50.66 o
   9   5   4     1364.87     1438.34     35.56 o
  10   5   4      768.54      723.96     48.01 o
  11   5   4      225.82      227.81     47.20 o
  12   5   4       47.89       59.22     20.25 o
  13   5   4      428.56      486.22     44.45 o
  14   5   4       93.91       -9.21     34.71 o
  15   5   4      185.46      196.24     49.14 o
   0   6   4      501.99      471.69     10.53 o
   1   6   4      335.73      330.72      6.52 o
   2   6   4      740.19      752.72     10.18 o
   3   6   4      815.72      820.81     12.34 o
   4   6   4     1032.21      974.29     19.91 o
   5   6   4      951.27      945.33     18.37 o
   6   6   4        1.33       17.88      7.26 o
   7   6   4      156.68      142.31     16.65 o
   8   6   4       33.70       29.72      9.43 o
   9   6   4       24.70       41.01     14.20 o
  10   6   4      690.30      542.40     46.98 o
  11   6   4       54.19       63.47     22.17 o
  12   6   4      577.99      667.32     43.15 o
  13   6   4       12.55       76.79     49.96 o
  14   6   4      520.86      613.84     69.37 o
  15   6   4        0.38      -11.16     47.35 o
   1   7   4      279.83      277.15      8.41 o
   2   7   4       77.65       53.25      4.65 o
   3   7   4      593.13      528.24     13.19 o
   4   7   4       62.31       54.92      6.74 o
   5   7   4      635.34      605.48     16.19 o
   6   7   4      856.03      942.64     26.71 o
   7   7   4       36.09       53.05     10.63 o
   8   7   4       82.80      111.26     30.82 o
   9   7   4      468.92      481.89     40.09 o
  10   7   4       72.59       86.44     23.51 o
  11   7   4      153.08      191.02     26.81 o
  12   7   4       29.97       94.18     27.99 o
  13   7   4       94.85      205.15     77.50 o
  14   7   4       41.19       28.35     64.81 o
   0   8   4     1777.28     1844.37     33.06 o
   1   8   4        0.05        4.37      4.05 o
   2   8   4     2380.26     2335.98     32.05 o
   3   8   4       40.76       36.84      6.90 o
   4   8   4      502.82      471.95     16.07 o
   5   8   4     1778.25     1680.24     41.00 o
   6   8   4      118.71       87.24     11.75 o
   7   8   4     1352.91     1438.05     53.28 o
   8   8   4      861.42      789.33     41.02 o
   9   8   4      592.83      574.62     37.91 o
  10   8   4       80.09       65.42     21.15 o
  11   8   4       69.61      105.71     25.09 o
  12   8   4      397.99      367.64     37.84 o
  13   8   4        0.95       20.90     35.71 o
   1   9   4      478.36      441.83     19.86 o
   2   9   4     1235.40     1306.39     30.69 o
   3   9   4      256.96      214.98     17.67 o
   4   9   4      929.17      938.77     25.58 o
   5   9   4      439.05      400.39     19.29 o
   6   9   4      588.40      563.89     44.64 o
   7   9   4        4.60       -4.85     15.47 o
   8   9   4       64.69       86.44     20.84 o
   9   9   4      249.93      202.80     31.95 o
  10   9   4      155.60      184.51     28.59 o
  11   9   4      721.95      763.74     64.26 o
  12   9   4        2.58       53.74     29.02 o
   0  10   4      176.22      211.50     23.46 o
   1  10   4      617.10      555.40     29.56 o
   2  10   4      252.49      260.06     25.34 o
   3  10   4        0.21        4.66      8.85 o
   4  10   4        1.56       -3.44      9.89 o
   5  10   4      231.84      222.38     20.77 o
   6  10   4      690.67      599.46     28.01 o
   7  10   4        4.55       16.94     14.75 o
   8  10   4       49.64       52.25     20.85 o
   9  10   4       49.48       25.19     21.64 o
  10  10   4      170.22      206.32     32.21 o
  11  10   4       26.34       33.40     25.32 o
   1  11   4      231.33      227.40     33.14 o
   2  11   4       55.44       32.97     12.07 o
   3  11   4      156.28      145.11     27.76 o
   4  11   4      294.50      289.67     20.73 o
   5  11   4        5.24       -4.39     11.55 o
   6  11   4      453.81      448.82     27.51 o
   7  11   4       11.19       14.18     14.70 o
   8  11   4      353.19      419.74     40.36 o
   9  11   4       32.36       42.63     23.67 o
  10  11   4      384.45      497.76     45.12 o
   0  12   4        0.49       11.76     24.73 o
   1  12   4        6.71        8.06     17.93 o
   2  12   4      273.13      332.25     41.00 o
   3  12   4       64.85       88.49     19.04 o
   4  12   4        7.47        3.36     13.45 o
   5  12   4       32.33       55.19     15.35 o
   6  12   4        0.01       10.01     14.08 o
   7  12   4       46.65       46.72     17.22 o
   8  12   4       47.89       32.33     18.35 o
   1  13   4      119.48      135.38     28.09 o
   2  13   4        8.63       28.48     17.78 o
   3  13   4       18.26       40.90     18.75 o
   4  13   4      123.18      138.79     24.04 o
   5  13   4       84.39       71.89     19.21 o
   1   1   5      142.06      158.69      3.68 o
   2   1   5       35.20       43.09      2.66 o
   3   1   5      132.90      130.90      4.30 o
   4   1   5     8257.76     8719.79     56.68 o
   5   1   5     4700.59     4746.73     37.19 o
   6   1   5      673.56      640.30     13.64 o
   7   1   5      357.86      307.01     10.59 o
   8   1   5     2616.40     2342.37     31.71 o
   9   1   5       72.49       67.93      7.70 o
  10   1   5     1167.52     1284.03     23.37 o
  11   1   5      362.44      270.99     14.48 o
  12   1   5       98.18      108.61     14.03 o
  13   1   5      283.56      338.66     39.32 o
  14   1   5      557.44      416.90     52.73 o
  15   1   5      261.89      287.75     42.52 o
  16   1   5      213.92      178.62     35.77 o
  17   1   5       52.67       59.97     31.72 o
   0   2   5    47546.32    48069.66    427.99 o
   1   2   5     2152.98     2126.74     17.01 o
   2   2   5     1222.40     1196.72     10.28 o
   3   2   5       17.69       22.06      1.93 o
   4   2   5       86.82       38.50      2.83 o
   5   2   5       14.75       48.25      3.47 o
   6   2   5       67.62       64.42      4.52 o
   7   2   5      577.58      550.03     11.02 o
   8   2   5      103.70       87.72      6.39 o
   9   2   5       53.40       62.73      7.26 o
  10   2   5     3182.14     3076.40     43.32 o
  11   2   5      306.32      307.99     17.88 o
  12   2   5     1010.74     1037.03     38.89 o
  13   2   5       20.60       46.74     24.23 o
  14   2   5      277.98      230.86     38.47 o
  15   2   5      167.30      168.39     37.22 o
  16   2   5      118.08      187.72     40.46 o
   1   3   5     1222.73     1185.54     10.41 o
   2   3   5     2715.13     2995.02     22.10 o
   3   3   5        0.61        6.90      1.71 o
   4   3   5        6.11       18.53      2.18 o
   5   3   5      400.15      444.17      8.38 o
   6   3   5        7.33       24.18      3.22 o
   7   3   5       82.70      120.66      5.88 o
   8   3   5      974.52     1017.77     17.12 o
   9   3   5      144.48      110.31      9.47 o
  10   3   5      145.03      122.88     11.77 o
  11   3   5        9.25       51.64     12.67 o
  12   3   5       14.43       12.46     13.16 o
  13   3   5       98.74      107.09     40.94 o
  14   3   5      189.36      160.36     34.63 o
  15   3   5       23.51       20.31     27.66 o
  16   3   5        3.95       46.90     33.53 o
   0   4   5       41.99        8.08      2.53 o
   1   4   5       38.20       30.78      2.21 o
   2   4   5     2125.53     2264.00     16.95 o
   3   4   5       26.32       32.70      2.30 o
   4   4   5     2898.81     2962.67     27.74 o
   5   4   5     2580.85     2583.67     22.69 o
   6   4   5        6.74        3.91      2.59 o
   7   4   5      890.16      855.38     15.56 o
   8   4   5       42.32       28.30      7.35 o
   9   4   5       92.07       96.86     10.92 o
  10   4   5     1330.91     1393.18     32.67 o
  11   4   5      612.99      708.50     35.29 o
  12   4   5       90.98      102.32     20.13 o
  13   4   5      112.55       99.99     28.72 o
  14   4   5      354.46      449.37     47.92 o
  15   4   5      455.97      477.62     51.29 o
  16   4   5      655.78      855.93     84.69 o
   1   5   5      405.91      421.03      6.63 o
   2   5   5      663.14      717.98      8.93 o
   3   5   5      192.16      202.00      5.44 o
   4   5   5     2053.53     2085.76     20.76 o
   5   5   5      197.83      150.50      6.41 o
   6   5   5      274.17      295.91     11.12 o
   7   5   5       73.50       43.59      9.65 o
   8   5   5      596.80      521.48     21.95 o
   9   5   5      114.37       96.70     16.59 o
  10   5   5      157.34      109.24     22.57 o
  11   5   5      255.09      239.09     35.58 o
  12   5   5        1.85       -6.58     16.97 o
  13   5   5       39.73       78.38     42.04 o
  14   5   5       96.71      131.91     42.92 o
  15   5   5        0.02       13.70     36.24 o
   0   6   5     2900.68     2723.39     29.64 o
   1   6   5       37.28       29.43      3.03 o
   2   6   5       14.54        7.82      2.57 o
   3   6   5      285.97      254.07      8.21 o
   4   6   5       15.11       25.81      4.49 o
   5   6   5       76.42       76.46      7.45 o
   6   6   5      588.57      587.75     20.23 o
   7   6   5      687.06      729.56     26.15 o
   8   6   5       34.62       32.95      9.97 o
   9   6   5      571.40      471.21     31.65 o
  10   6   5      194.42      177.15     23.21 o
  11   6   5        0.47       24.35     17.89 o
  12   6   5     1340.03     1689.65     93.69 o
  13   6   5        3.96        8.66     30.55 o
  14   6   5       58.69       76.20     39.90 o
  15   6   5       88.05       84.41     44.12 o
   1   7   5      571.98      553.93      9.94 o
   2   7   5      746.61      771.17     12.49 o
   3   7   5     1304.87     1279.23     20.36 o
   4   7   5      376.41      312.62     12.82 o
   5   7   5        1.42        7.86      5.62 o
   6   7   5     1298.97     1273.27     31.58 o
   7   7   5       50.95       51.01     11.48 o
   8   7   5      545.32      595.91     31.64 o
   9   7   5      369.94      381.33     31.44 o
  10   7   5     1529.21     1490.07     92.49 o
  11   7   5       47.44       29.64     18.76 o
  12   7   5        7.16       41.73     23.70 o
  13   7   5      288.30      331.90     54.11 o
  14   7   5      275.13      405.89    192.39 o
   0   8   5     1520.21     1627.66     37.36 o
   1   8   5      122.79       93.51      6.57 o
   2   8   5       46.41       69.28      6.72 o
   3   8   5       17.72       15.98      5.95 o
   4   8   5        8.78       16.84      6.46 o
   5   8   5     1014.81     1035.43     25.81 o
   6   8   5        1.72        8.76      8.87 o
   7   8   5       39.55       47.82     15.85 o
   8   8   5       70.94       94.47     20.23 o
   9   8   5       98.37      109.48     22.01 o
  10   8   5      229.08      196.78     31.00 o
  11   8   5       22.46        9.76     19.00 o
  12   8   5       82.23       69.06     37.55 o
  13   8   5        2.19       16.77     34.25 o
   1   9   5       98.45       85.32      9.69 o
   2   9   5      130.01      102.68     11.28 o
   3   9   5      213.83      248.94     15.68 o
   4   9   5      387.92      375.38     18.01 o
   5   9   5      117.21       96.31     11.96 o
   6   9   5      414.86      407.42     29.75 o
   7   9   5       11.31       23.04     15.40 o
   8   9   5      254.36      247.46     29.05 o
   9   9   5        1.79        9.97     23.13 o
  10   9   5       11.38       18.85     20.00 o
  11   9   5      351.43      356.93     37.59 o
  12   9   5        0.29       -2.22     25.33 o
   0  10   5      953.55     1004.23     67.77 o
   1  10   5        4.25       13.54      8.60 o
   2  10   5     1095.91     1146.41     31.49 o
   3  10   5       96.06       76.05     12.15 o
   4  10   5      168.25      157.80     16.41 o
   5  10   5      320.54      322.63     26.22 o
   6  10   5      224.83      255.31     20.95 o
   7  10   5       41.66       53.40     19.47 o
   8  10   5      504.34      509.97     39.65 o
   9  10   5      419.45      371.54     37.34 o
  10  10   5      105.68       73.56     25.16 o
  11  10   5       39.71       44.46     26.14 o
   1  11   5        7.94       19.81     12.65 o
   2  11   5       37.21       27.00     13.80 o
   3  11   5      139.84      153.23     17.91 o
   4  11   5       29.51       32.97     13.41 o
   5  11   5      249.13      289.57     26.71 o
   6  11   5       70.52       40.71     14.41 o
   7  11   5      184.26      199.13     21.94 o
   8  11   5       86.65      114.83     27.52 o
   9  11   5        8.00       16.51     23.08 o
  10  11   5       40.75       65.21     27.34 o
   0  12   5        0.12        5.31     26.04 o
   1  12   5       13.34       20.82     14.95 o
   2  12   5      370.66      371.25     36.25 o
   3  12   5       22.60       52.94     17.13 o
   4  12   5       38.33       65.78     16.17 o
   5  12   5      329.53      334.74     24.71 o
   6  12   5        0.05       -3.15     14.24 o
   7  12   5      201.67      209.03     21.76 o
   8  12   5        4.96        1.99     17.43 o
   1  13   5      143.61      163.44     30.62 o
   2  13   5       85.09      119.50     21.47 o
   3  13   5       57.27      104.70     21.65 o
   4  13   5       19.23       38.86     19.75 o
   5  13   5        9.04        7.90     19.74 o
   0   0   6      355.04      321.81      8.10 o
   1   0   6     6113.46     6150.23     55.74 o
   2   0   6     7018.86     6799.35     61.17 o
   3   0   6      834.36      857.61     14.99 o
   4   0   6    21077.61    20679.33    185.50 o
   5   0   6     5021.83     5658.70     61.06 o
   6   0   6     2976.67     3321.01     44.46 o
   7   0   6       32.96       14.08      7.11 o
   8   0   6      577.35      605.84     21.99 o
   9   0   6     2552.82     2364.08     50.62 o
  10   0   6     1190.81     1156.08     35.89 o
  11   0   6        0.05       13.50     11.17 o
  12   0   6     1167.11      982.95     55.52 o
  13   0   6        0.84       19.27     37.00 o
  14   0   6     2293.12     2583.44    115.54 o
  15   0   6      120.00       78.72     51.67 o
  16   0   6       34.33       28.87     39.17 o
  17   0   6      270.08      284.61     59.34 o
   1   1   6     5625.59     5550.46     41.49 o
   2   1   6      171.51      178.86      3.73 o
   3   1   6        1.39        4.33      1.98 o
   4   1   6      172.80      255.32      6.52 o
   5   1   6     2339.67     2596.64     22.64 o
   6   1   6      550.74      544.26     11.58 o
   7   1   6     1944.87     2098.06     26.64 o
   8   1   6     1164.98     1145.12     20.04 o
   9   1   6       50.34       80.45      8.02 o
  10   1   6        1.06        6.52      6.90 o
  11   1   6       76.74       68.24      9.93 o
  12   1   6        0.51       11.91     13.98 o
  13   1   6        1.44        9.20     20.66 o
  14   1   6       89.51       76.91     28.50 o
  15   1   6      103.48       82.33     31.83 o
  16   1   6      166.22      153.82     33.36 o
  17   1   6       80.69       50.71     31.73 o
   0   2   6     1369.30     1316.68     18.53 o
   1   2   6    12032.57    12101.61     75.95 o
   2   2   6    13241.27    13669.56     78.53 o
   3   2   6      184.80      252.13      4.98 o
   4   2   6       55.11       86.19      4.27 o
   5   2   6     3108.23     3437.52     29.15 o
   6   2   6       77.64       68.39      4.46 o
   7   2   6     2952.79     2924.99     29.34 o
   8   2   6      210.56      185.38      8.73 o
   9   2   6     1139.51     1100.67     20.76 o
  10   2   6      453.60      541.68     18.21 o
  11   2   6      138.04      161.40     14.17 o
  12   2   6      161.68      190.34     31.05 o
  13   2   6       58.54       47.45     24.08 o
  14   2   6      263.41      266.35     40.28 o
  15   2   6        3.71       28.92     28.84 o
  16   2   6      155.14      193.63     46.77 o
   1   3   6     2812.68     2715.11     19.42 o
   2   3   6      363.98      360.81      5.38 o
   3   3   6     4517.61     4620.34     31.58 o
   4   3   6    10318.59    10830.97     69.98 o
   5   3   6     1782.59     1841.56     18.30 o
   6   3   6     4390.89     4293.00     35.82 o
   7   3   6       83.08      100.66      5.68 o
   8   3   6     1597.06     1613.99     31.01 o
   9   3   6       94.58       51.56      8.05 o
  10   3   6      247.70      244.30     15.09 o
  11   3   6     1315.64     1318.24     36.19 o
  12   3   6      113.23      104.27     45.63 o
  13   3   6      611.80      616.47     49.86 o
  14   3   6       55.68       27.41     25.83 o
  15   3   6      238.16      281.58     57.21 o
  16   3   6      129.06      149.57     49.88 o
   0   4   6     3843.73     3993.57     38.76 o
   1   4   6       34.14       21.31      2.03 o
   2   4   6      466.09      551.01      6.77 o
   3   4   6      832.26      789.30     10.55 o
   4   4   6     2886.08     3074.39     26.97 o
   5   4   6      185.06      255.45      9.17 o
   6   4   6     1176.44     1381.99     16.53 o
   7   4   6      495.65      518.80     12.63 o
   8   4   6       42.80       60.10      7.27 o
   9   4   6      226.02      208.96     14.05 o
  10   4   6      273.70      246.72     30.18 o
  11   4   6       12.57       29.51     14.71 o
  12   4   6       25.58       33.29     18.09 o
  13   4   6        2.60       -1.45     22.30 o
  14   4   6       43.43       23.64     26.89 o
  15   4   6       50.96       92.02     33.70 o
  16   4   6      117.50      179.26     40.18 o
   1   5   6      105.15       97.16      3.73 o
   2   5   6      221.15      224.90      4.99 o
   3   5   6      127.46       93.92      3.84 o
   4   5   6       62.80       47.17      3.84 o
   5   5   6        0.21        5.29      3.22 o
   6   5   6      828.64      737.45     16.78 o
   7   5   6      129.12      118.68     11.74 o
   8   5   6        3.76       35.37      9.60 o
   9   5   6      510.16      465.48     23.12 o
  10   5   6     1230.71     1247.92     47.78 o
  11   5   6        0.11       -1.64     14.02 o
  12   5   6       14.62        7.09     30.50 o
  13   5   6      983.59     1179.34    118.72 o
  14   5   6        1.72        4.83     33.43 o
  15   5   6       42.51        9.00     78.54 o
   0   6   6     1579.86     1624.86     22.24 o
   1   6   6     1863.10     1826.96     16.65 o
   2   6   6      350.26      328.78      6.93 o
   3   6   6      512.40      504.57      9.05 o
   4   6   6      196.06      181.37      8.18 o
   5   6   6       14.21        5.80      5.12 o
   6   6   6       49.83       23.54      8.16 o
   7   6   6      272.26      209.42     16.34 o
   8   6   6       47.87       40.28     10.77 o
   9   6   6      104.62      138.06     19.19 o
  10   6   6      409.46      424.52     36.97 o
  11   6   6       77.54       70.08     21.37 o
  12   6   6      412.10      536.56     60.36 o
  13   6   6       37.14       16.80     48.11 o
  14   6   6      292.33      271.13     54.21 o
  15   6   6        1.36       10.29     53.20 o
   1   7   6        3.54       11.69      3.51 o
   2   7   6       77.27       71.13      5.65 o
   3   7   6       45.63       43.92      5.54 o
   4   7   6      195.57      197.50     10.12 o
   5   7   6      280.77      284.90     19.54 o
   6   7   6      886.23      905.29     31.88 o
   7   7   6      683.74      644.07     26.32 o
   8   7   6        0.31       15.57     11.94 o
   9   7   6       16.46       21.19     24.78 o
  10   7   6        5.42       34.71     19.63 o
  11   7   6      111.69       97.35     23.00 o
  12   7   6       17.12      -42.47     42.47 o
  13   7   6       36.19      -17.75     89.77 o
  14   7   6      204.71      242.97     54.28 o
   0   8   6        0.90        8.86      6.01 o
   1   8   6       18.33       16.76      4.67 o
   2   8   6     1571.21     1503.47     22.90 o
   3   8   6      133.01      107.45      9.01 o
   4   8   6      847.93      837.02     22.92 o
   5   8   6      281.34      262.94     15.18 o
   6   8   6       75.54       57.81     10.56 o
   7   8   6      424.49      503.58     30.20 o
   8   8   6      948.25      996.02     45.18 o
   9   8   6      879.76      876.35     44.72 o
  10   8   6       62.83       83.43     22.84 o
  11   8   6       95.79      129.25     45.89 o
  12   8   6      439.28      343.52     88.56 o
  13   8   6       19.01       10.50     35.63 o
   1   9   6      376.35      379.00     19.88 o
   2   9   6       19.86       14.25      7.95 o
   3   9   6      286.00      286.44     15.51 o
   4   9   6       20.06       40.45      9.61 o
   5   9   6        8.85       23.69      9.18 o
   6   9   6      691.03      600.69     29.99 o
   7   9   6        0.09        8.95     15.66 o
   8   9   6      460.82      495.68     36.93 o
   9   9   6       11.25       44.23     20.25 o
  10   9   6        2.92        0.24     19.98 o
  11   9   6       39.05       21.62     22.66 o
  12   9   6       65.27       73.36     40.40 o
   0  10   6       94.42       97.93     18.40 o
   1  10   6       27.46       28.30      9.05 o
   2  10   6      124.50      140.42     19.35 o
   3  10   6        5.65        2.74      8.79 o
   4  10   6      156.23      155.24     15.35 o
   5  10   6        0.05       23.42     11.68 o
   6  10   6        0.51       27.55     12.36 o
   7  10   6      205.37      226.97     23.78 o
   8  10   6        1.08       15.82     18.53 o
   9  10   6        0.45       25.92     19.96 o
  10  10   6       30.05       31.62     23.29 o
  11  10   6       32.28        3.25     26.08 o
   1  11   6      167.98      185.75     21.45 o
   2  11   6       28.64       39.43     14.26 o
   3  11   6        5.18       26.19     11.44 o
   4  11   6      344.97      339.41     25.76 o
   5  11   6      149.80      122.09     16.15 o
   6  11   6      140.11      151.48     22.75 o
   7  11   6      106.56      104.21     18.97 o
   8  11   6        0.25       24.89     21.40 o
   9  11   6       15.60       12.33     24.10 o
  10  11   6        6.78       14.58     24.54 o
   0  12   6        0.03       19.52     25.09 o
   1  12   6        6.98       16.86     14.56 o
   2  12   6        5.84       31.74     15.61 o
   3  12   6       14.22        7.44     14.48 o
   4  12   6        1.25        6.08     13.40 o
   5  12   6        1.67       19.13     13.90 o
   6  12   6       59.76       60.11     16.04 o
   7  12   6       55.17       70.18     19.00 o
   8  12   6      122.99      143.08     21.16 o
   1  13   6      270.21      240.29     39.98 o
   2  13   6        0.07       11.52     17.22 o
   3  13   6       10.74       -2.40     17.41 o
   4  13   6      121.70       99.30     26.79 o
   5  13   6        0.07      -15.93     17.75 o
   1   1   7     1641.02     1545.37     12.12 o
   2   1   7    16714.60    17380.89    107.89 o
   3   1   7     1038.78      993.12     10.65 o
   4   1   7     5317.61     5666.50     45.73 o
   5   1   7      800.49      752.99     11.08 o
   6   1   7      664.06      691.87     12.90 o
   7   1   7      408.80      396.35     11.46 o
   8   1   7     2816.05     2563.43     32.99 o
   9   1   7      554.51      497.15     14.97 o
  10   1   7       95.66       73.27      9.09 o
  11   1   7     1774.44     1649.17     37.94 o
  12   1   7      318.54      265.04     27.71 o
  13   1   7      367.29      447.89     45.31 o
  14   1   7      475.53      415.49     60.16 o
  15   1   7      748.55      861.65     63.05 o
  16   1   7       80.33       98.16     42.80 o
   0   2   7   104142.86   106520.77    943.89 o
   1   2   7     6723.53     6885.05     45.40 o
   2   2   7     3019.64     3301.36     22.07 o
   3   2   7      233.83      227.92      5.01 o
   4   2   7     1188.40     1127.84     11.41 o
   5   2   7     2204.24     2203.45     21.71 o
   6   2   7      726.11      815.36     11.89 o
   7   2   7      251.68      248.49      8.56 o
   8   2   7        0.30        3.86      4.50 o
   9   2   7     1907.42     1789.17     28.50 o
  10   2   7     1050.81     1044.46     23.70 o
  11   2   7      299.81      304.01     19.99 o
  12   2   7      166.26      161.96     30.10 o
  13   2   7        3.99        8.22     21.14 o
  14   2   7       41.06       22.76     28.23 o
  15   2   7      505.62      513.16     74.50 o
  16   2   7      117.14      146.94     39.51 o
   1   3   7     1479.46     1466.64     13.95 o
   2   3   7      459.02      444.43      5.86 o
   3   3   7        7.75       28.79      2.37 o
   4   3   7       37.25       60.46      4.64 o
   5   3   7       95.88       87.75      4.21 o
   6   3   7       41.16       93.42      4.49 o
   7   3   7      464.67      463.80     10.21 o
   8   3   7     1407.89     1448.80     24.20 o
   9   3   7      145.31      162.80     11.42 o
  10   3   7        0.02       23.18      9.37 o
  11   3   7      147.66      113.26     30.51 o
  12   3   7       70.52       70.48     23.72 o
  13   3   7      160.36      203.83     34.48 o
  14   3   7       86.11       77.93     29.71 o
  15   3   7      128.30      131.32     34.84 o
  16   3   7      131.30      124.33     38.55 o
   0   4   7        2.96       48.53      4.19 o
   1   4   7      658.11      675.40      8.07 o
   2   4   7     3671.73     3854.44     29.96 o
   3   4   7     1322.08     1382.70     15.46 o
   4   4   7     2421.60     2285.97     21.82 o
   5   4   7     3485.25     3355.41     28.44 o
   6   4   7      276.06      271.14      6.98 o
   7   4   7     2528.25     2519.21     34.54 o
   8   4   7      589.64      582.72     16.13 o
   9   4   7        2.14       11.04      7.78 o
  10   4   7      960.94      999.03     33.87 o
  11   4   7      207.35      214.94     26.14 o
  12   4   7     1054.36     1169.01     72.12 o
  13   4   7       32.16       41.36     24.30 o
  14   4   7      528.95      574.38     65.54 o
  15   4   7       77.72       33.10     29.93 o
  16   4   7       58.18      100.84     64.72 o
   1   5   7     4259.43     4353.00     29.64 o
   2   5   7        4.94        7.27      2.04 o
   3   5   7      592.96      531.74      8.23 o
   4   5   7        5.98       10.33      2.71 o
   5   5   7        3.46        3.78      3.23 o
   6   5   7      491.59      650.83     20.89 o
   7   5   7      390.80      318.30     16.79 o
   8   5   7     4661.20     4504.57     66.95 o
   9   5   7     1123.14     1017.25     30.46 o
  10   5   7       37.16       27.92     15.85 o
  11   5   7       17.41       32.12     16.05 o
  12   5   7        1.63       30.97     30.71 o
  13   5   7      106.77       27.92     32.89 o
  14   5   7      118.48      102.84     41.32 o
  15   5   7       11.07      -13.18     38.31 o
   0   6   7     4007.73     4103.31     42.95 o
   1   6   7        0.51        7.32      2.54 o
   2   6   7      102.58       88.39      4.41 o
   3   6   7      305.73      334.35      7.95 o
   4   6   7      390.73      411.77     11.95 o
   5   6   7        9.26       20.68      6.05 o
   6   6   7      102.44       85.02     14.47 o
   7   6   7        6.24       18.94      8.52 o
   8   6   7       92.78       70.31     12.56 o
   9   6   7      787.28      819.94     44.69 o
  10   6   7        5.45       25.14     16.40 o
  11   6   7      170.73      127.22     26.91 o
  12   6   7        0.12       28.39     28.37 o
  13   6   7       28.12       -1.87     30.92 o
  14   6   7      189.75      198.96     49.26 o
  15   6   7       66.61       33.76     41.93 o
   1   7   7      820.24      815.91     14.24 o
   2   7   7     2143.79     2198.21     25.81 o
   3   7   7       30.42       16.98      4.89 o
   4   7   7      160.18      151.48     10.71 o
   5   7   7       76.68       57.71      7.56 o
   6   7   7     1005.14      970.49     28.11 o
   7   7   7       81.03       36.78     16.24 o
   8   7   7        5.33       -9.90     15.25 o
   9   7   7        2.85        2.90     14.39 o
  10   7   7      554.96      610.67     53.48 o
  11   7   7      388.60      302.81     87.62 o
  12   7   7      292.32      252.80     49.19 o
  13   7   7      143.79       69.85     39.87 o
  14   7   7      169.42      126.62     61.30 o
   0   8   7       25.98       33.16      7.28 o
   1   8   7      431.77      447.79     12.54 o
   2   8   7       55.12       72.84      6.56 o
   3   8   7        0.66       15.68      6.15 o
   4   8   7        2.41       13.57      7.39 o
   5   8   7      514.89      459.28     18.68 o
   6   8   7        0.64        2.14      8.62 o
   7   8   7      219.89      201.18     35.18 o
   8   8   7        0.22       18.00     14.99 o
   9   8   7       22.03       47.87     17.67 o
  10   8   7       53.06       45.71     19.61 o
  11   8   7       27.98       33.12     23.77 o
  12   8   7        1.35       28.35     58.02 o
  13   8   7        2.70       25.83     60.43 o
   1   9   7        1.02        1.46      6.78 o
   2   9   7      105.73      106.91     10.09 o
   3   9   7      384.71      374.09     17.46 o
   4   9   7      335.26      301.97     16.87 o
   5   9   7      103.45      130.70     13.59 o
   6   9   7       16.68       46.22     14.08 o
   7   9   7       28.97       22.36     15.93 o
   8   9   7      352.32      351.05     50.63 o
   9   9   7      199.74      130.04     37.95 o
  10   9   7        3.88       33.27     20.55 o
  11   9   7        3.38        1.10     23.55 o
  12   9   7       72.26       52.31     37.99 o
   0  10   7        8.48        6.18     13.23 o
   1  10   7      423.20      416.63     22.31 o
   2  10   7     1091.10     1151.95     34.88 o
   3  10   7       69.38       64.29     13.14 o
   4  10   7      642.69      586.97     24.97 o
   5  10   7      174.46      163.98     17.34 o
   6  10   7      647.97      637.38     29.13 o
   7  10   7      308.12      333.53     27.41 o
   8  10   7       24.25        8.89     18.61 o
   9  10   7        0.82        7.83     20.14 o
  10  10   7       80.17       55.21     24.62 o
  11  10   7       12.21       29.27     36.72 o
   1  11   7       76.00       65.71     16.17 o
   2  11   7        2.37       12.15     12.41 o
   3  11   7       23.29       17.25     12.53 o
   4  11   7        3.77       10.37     11.11 o
   5  11   7       18.11       15.03     11.91 o
   6  11   7      110.05      120.43     16.71 o
   7  11   7       78.85       61.96     16.77 o
   8  11   7       20.91       61.09     23.67 o
   9  11   7      124.49      108.28     27.80 o
  10  11   7       38.54       52.49     36.19 o
   0  12   7       86.37       53.41     19.83 o
   1  12   7      335.69      245.73     24.55 o
   2  12   7       33.00       32.03     16.37 o
   3  12   7       99.45       82.14     19.34 o
   4  12   7      397.91      340.42     29.64 o
   5  12   7      110.21      138.85     18.33 o
   6  12   7        1.10      -11.74     13.69 o
   7  12   7       61.59       71.39     17.91 o
   8  12   7       19.33      -10.81     16.29 o
   1  13   7      249.80      277.93     38.08 o
   2  13   7        1.86       -2.71     16.69 o
   3  13   7       20.26       14.48     20.90 o
   4  13   7       52.67       51.35     20.35 o
   5  13   7       28.33       33.55     20.68 o
   0   0   8       23.36       24.23      3.39 o
   1   0   8    10714.98    10948.78     94.64 o
   2   0   8       15.75       27.05      2.75 o
   3   0   8      773.83      778.22     12.75 o
   4   0   8     3065.13     2864.76     37.10 o
   5   0   8     1806.63     1681.57     24.26 o
   6   0   8     1248.66     1427.53     30.75 o
   7   0   8     1988.12     1783.37     37.78 o
   8   0   8     3886.68     3573.27     62.23 o
   9   0   8     5759.64     5655.92     88.11 o
  10   0   8        8.52        2.47      9.15 o
  11   0   8       19.94       -0.13     14.48 o
  12   0   8      658.15      607.00     39.64 o
  13   0   8       46.96       47.73     42.04 o
  14   0   8      266.72      282.79     60.48 o
  15   0   8      943.84     1099.96     85.81 o
  16   0   8       26.46        8.15     38.73 o
   1   1   8      794.08      869.74      8.34 o
   2   1   8     2081.48     2066.14     14.99 o
   3   1   8     1534.01     1568.87     14.34 o
   4   1   8      180.76      281.31      6.78 o
   5   1   8       36.69       12.98      3.08 o
   6   1   8        0.05        4.58      3.35 o
   7   1   8       57.03       64.14      6.24 o
   8   1   8       16.92       52.06      6.38 o
   9   1   8        3.89       29.29      6.68 o
  10   1   8     3816.15     3716.97     48.69 o
  11   1   8     1385.06     1283.66     33.73 o
  12   1   8      495.37      488.55     38.79 o
  13   1   8      762.77      866.91     71.60 o
  14   1   8       45.76       15.47     24.69 o
  15   1   8      115.05      207.59     62.50 o
  16   1   8      374.75      364.34     43.08 o
   0   2   8    35588.38    36722.90    328.32 o
   1   2   8      139.51      163.91      3.86 o
   2   2   8     3558.84     3573.88     23.91 o
   3   2   8     1709.06     1901.95     15.87 o
   4   2   8      375.78      341.79      6.60 o
   5   2   8     1283.85     1258.71     21.32 o
   6   2   8      178.11      164.10      6.84 o
   7   2   8     3256.37     3172.17     30.87 o
   8   2   8       27.50       19.93      5.33 o
   9   2   8      350.85      416.37     14.93 o
  10   2   8      543.78      610.11     19.04 o
  11   2   8      172.98      182.84     21.65 o
  12   2   8      940.60      965.56     58.02 o
  13   2   8       51.11       87.51     27.20 o
  14   2   8      562.67      680.45     63.70 o
  15   2   8        6.40        9.91     27.15 o
  16   2   8       15.64       42.05     33.70 o
   1   3   8     7452.76     7791.65     51.02 o
   2   3   8     1327.61     1488.74     12.44 o
   3   3   8     2474.11     2503.50     21.04 o
   4   3   8     3182.16     3210.63     26.81 o
   5   3   8     1591.12     1485.19     16.01 o
   6   3   8     7000.54     6956.29     50.94 o
   7   3   8      718.07      774.45     17.21 o
   8   3   8       77.22       56.08      7.08 o
   9   3   8     1083.57      972.88     22.81 o
  10   3   8     1546.23     1572.86     34.38 o
  11   3   8       91.38       77.09     27.05 o
  12   3   8      549.32      660.64     50.20 o
  13   3   8     1449.54     1489.27     73.14 o
  14   3   8      354.06      356.93     45.55 o
  15   3   8      118.81      141.43     36.94 o
  16   3   8      225.74      260.10     45.17 o
   0   4   8    12653.72    13270.20    110.89 o
   1   4   8      148.31      176.41      4.47 o
   2   4   8     4191.31     4166.59     29.11 o
   3   4   8       21.60       47.23      3.41 o
   4   4   8     4576.10     4837.49     37.92 o
   5   4   8      361.88      359.25      7.84 o
   6   4   8      386.32      461.61      8.95 o
   7   4   8      781.62      762.89     16.11 o
   8   4   8     1024.24      970.62     26.04 o
   9   4   8       51.00       36.89      8.94 o
  10   4   8      306.45      270.02     20.91 o
  11   4   8       54.82       67.90     37.35 o
  12   4   8      186.29      220.16     33.86 o
  13   4   8       10.55       31.75     24.44 o
  14   4   8       59.80      101.94     33.10 o
  15   4   8       24.91       51.07     31.25 o
  16   4   8       82.41      110.53     37.91 o
   1   5   8     1025.26      993.00     10.84 o
   2   5   8      103.16      115.77      4.55 o
   3   5   8      197.99      150.96      4.91 o
   4   5   8      494.58      471.48      8.90 o
   5   5   8      168.95      184.27      9.41 o
   6   5   8     1775.77     1751.78     39.53 o
   7   5   8      631.58      627.40     24.35 o
   8   5   8      286.13      290.25     18.10 o
   9   5   8       11.50        5.33     12.63 o
  10   5   8        9.26       21.68     12.90 o
  11   5   8      174.94      190.87     30.14 o
  12   5   8       16.18       13.46     23.92 o
  13   5   8        0.27       14.87     24.33 o
  14   5   8        2.34      -12.89     31.94 o
  15   5   8      186.59      253.61     56.13 o
   0   6   8       52.24       69.44      5.73 o
   1   6   8      686.21      676.86      9.69 o
   2   6   8      436.00      422.61      7.58 o
   3   6   8      311.16      305.09      8.07 o
   4   6   8      118.78      110.58      6.96 o
   5   6   8     1746.09     1755.33     33.71 o
   6   6   8      164.90      118.99     12.38 o
   7   6   8      581.86      600.57     24.40 o
   8   6   8      235.86      209.85     24.03 o
   9   6   8       20.45       53.40     16.28 o
  10   6   8      218.48      185.49     24.39 o
  11   6   8        7.50      -13.28     24.66 o
  12   6   8       73.73       64.45     33.94 o
  13   6   8        7.22      -22.92     28.23 o
  14   6   8      133.72      121.68     52.93 o
  15   6   8       12.30       12.12     43.30 o
   1   7   8       81.44      100.34      5.88 o
   2   7   8     1354.59     1342.28     20.04 o
   3   7   8      104.35      100.46      7.73 o
   4   7   8       11.41       10.09      5.55 o
   5   7   8       30.02       28.34      6.45 o
   6   7   8     1152.32     1192.08     32.74 o
   7   7   8      523.68      474.57     24.54 o
   8   7   8       38.57       36.54     19.15 o
   9   7   8       39.97       19.58     15.94 o
  10   7   8       58.43       61.00     19.47 o
  11   7   8      171.81      114.52     55.88 o
  12   7   8      131.27      138.56     62.67 o
  13   7   8       42.79       -3.67     32.62 o
  14   7   8      401.53      333.35    202.25 o
   0   8   8      508.59      500.12     17.67 o
   1   8   8       61.00       58.88      6.39 o
   2   8   8     2030.20     1989.37     26.64 o
   3   8   8      692.75      624.60     16.81 o
   4   8   8      528.25      466.98     18.02 o
   5   8   8        0.54        6.17      7.47 o
   6   8   8        0.13        6.51      9.21 o
   7   8   8      438.36      383.90     26.89 o
   8   8   8     1008.39     1015.32     62.23 o
   9   8   8     1361.83     1454.69     55.87 o
  10   8   8       19.43       40.54     18.62 o
  11   8   8       44.49      202.36    155.06 o
  12   8   8      230.79      228.77     49.73 o
  13   8   8        0.73      -52.84     85.44 o
   1   9   8       24.19       16.58      7.06 o
   2   9   8       50.66       49.71      9.36 o
   3   9   8      757.74      728.03     24.12 o
   4   9   8      235.43      243.61     16.44 o
   5   9   8       47.45       49.06     11.23 o
   6   9   8      840.69      841.26     35.72 o
   7   9   8      149.20      117.88     21.56 o
   8   9   8       76.72      104.33     22.45 o
   9   9   8        7.67        6.63     17.62 o
  10   9   8       66.37      104.24     40.59 o
  11   9   8      267.89      226.38     52.11 o
  12   9   8       30.43       34.58     35.39 o
   0  10   8      329.28      284.04     66.98 o
   1  10   8       18.30       13.72      8.72 o
   2  10   8        4.61       21.69     10.85 o
   3  10   8       18.45       18.46      9.78 o
   4  10   8       18.59       10.03      9.86 o
   5  10   8      164.90      141.73     16.47 o
   6  10   8        1.40        8.89     12.22 o
   7  10   8       52.56       69.96     18.32 o
   8  10   8       16.87       11.03     18.85 o
   9  10   8      134.27       91.63     25.59 o
  10  10   8        3.82       -5.84     23.78 o
  11  10   8       40.58       50.09     35.80 o
   1  11   8       51.76       58.53     12.61 o
   2  11   8        0.05        8.14     12.80 o
   3  11   8       71.01       65.03     15.05 o
   4  11   8      162.51      145.04     24.61 o
   5  11   8       56.92       48.13     13.52 o
   6  11   8       76.41       53.45     14.36 o
   7  11   8       20.91       31.68     14.85 o
   8  11   8       78.55      100.18     32.65 o
   9  11   8       16.61       14.58     22.90 o
   0  12   8       13.34       27.23     18.28 o
   1  12   8        9.60       32.77     15.77 o
   2  12   8        3.84       16.49     15.97 o
   3  12   8       14.15       18.28     16.05 o
   4  12   8        0.00       17.04     15.21 o
   5  12   8        3.13       13.94     15.46 o
   6  12   8        3.20       -2.13     13.19 o
   7  12   8        0.06        0.70     15.35 o
   8  12   8       26.42        3.35     19.38 o
   1  13   8      263.22      238.12     26.41 o
   2  13   8       14.22       33.30     18.44 o
   3  13   8       23.05       25.81     18.80 o
   4  13   8      109.25       89.39     33.89 o
   5  13   8       12.67       36.67     24.00 o
   1   1   9    10609.62    10523.36     65.82 o
   2   1   9     2177.25     2196.89     17.09 o
   3   1   9     3230.14     3309.97     25.56 o
   4   1   9      726.13      717.24      9.03 o
   5   1   9      113.23      112.61      4.93 o
   6   1   9        2.12        6.68      3.45 o
   7   1   9       13.69       14.93      4.67 o
   8   1   9     2614.38     2405.24     32.07 o
   9   1   9     3029.94     2910.17     41.52 o
  10   1   9       92.48       64.95     10.94 o
  11   1   9       84.54       92.49     13.36 o
  12   1   9      107.14       57.17     27.50 o
  13   1   9      923.38      974.83     66.85 o
  14   1   9      124.06      163.45     35.14 o
  15   1   9       74.21       71.05     31.36 o
  16   1   9       90.44       81.96     31.90 o
   0   2   9     1467.86     1470.38     24.79 o
   1   2   9     2461.68     2558.65     18.93 o
   2   2   9     2465.52     2892.56     19.92 o
   3   2   9        3.02       10.22      1.99 o
   4   2   9     1941.63     1982.94     18.17 o
   5   2   9     7252.51     7806.13     56.21 o
   6   2   9      218.65      237.43      6.62 o
   7   2   9     1874.00     1771.60     22.32 o
   8   2   9      258.75      294.30     10.86 o
   9   2   9      825.11      830.06     21.81 o
  10   2   9      458.88      417.52     22.32 o
  11   2   9        6.37        2.07     12.85 o
  12   2   9       73.85       85.61     26.58 o
  13   2   9        8.95       24.92     23.43 o
  14   2   9       46.14       33.67     28.99 o
  15   2   9       97.00       81.77     33.23 o
  16   2   9       12.98      -12.43     30.10 o
   1   3   9     2290.10     2276.02     20.64 o
   2   3   9     8055.58     8829.05     53.01 o
   3   3   9     2277.93     2659.57     22.95 o
   4   3   9      351.66      341.61      9.39 o
   5   3   9        7.50       24.07      3.04 o
   6   3   9      717.14      738.21     15.70 o
   7   3   9      439.98      472.43      9.98 o
   8   3   9        9.41       16.76      6.05 o
   9   3   9      462.58      500.45     17.86 o
  10   3   9       40.91       45.33     11.04 o
  11   3   9        0.29        0.02     16.54 o
  12   3   9        0.69        8.83     21.45 o
  13   3   9      179.34      216.65     36.08 o
  14   3   9       19.74       23.89     25.42 o
  15   3   9       63.35       45.23     30.47 o
  16   3   9        1.61       55.34     32.27 o
   0   4   9     8649.19     8803.75     84.34 o
   1   4   9    12790.28    13269.36     86.06 o
   2   4   9      987.98      985.54     10.62 o
   3   4   9     2390.32     2549.10     21.14 o
   4   4   9      191.56      164.17      5.58 o
   5   4   9       15.37       28.87      3.55 o
   6   4   9      940.00      979.08     13.74 o
   7   4   9     1599.18     1504.00     23.38 o
   8   4   9      339.27      300.93     13.45 o
   9   4   9      259.88      236.47     16.79 o
  10   4   9        0.58       14.25     14.70 o
  11   4   9      401.94      409.27     41.26 o
  12   4   9      113.63       84.39     41.31 o
  13   4   9      107.93       96.51     27.43 o
  14   4   9       71.29       96.99     30.34 o
  15   4   9       10.04        3.17     26.91 o
  16   4   9        4.45       30.69     33.93 o
   1   5   9     1351.14     1514.98     14.63 o
   2   5   9     1655.27     1774.66     16.71 o
   3   5   9      397.32      434.26      9.57 o
   4   5   9      279.54      235.30      8.23 o
   5   5   9      134.07      130.23      7.51 o
   6   5   9      286.21      261.92     13.85 o
   7   5   9       44.42       74.80      9.90 o
   8   5   9      133.45      104.83     12.49 o
   9   5   9      365.50      423.58     26.29 o
  10   5   9       29.25       35.94     21.44 o
  11   5   9      282.49      294.99     64.39 o
  12   5   9       36.06       36.09     24.53 o
  13   5   9      787.51      758.08     57.78 o
  14   5   9       81.19       43.69     37.69 o
  15   5   9       28.23       -2.39     36.67 o
   0   6   9      860.84      860.29     17.45 o
   1   6   9      325.31      348.69      7.56 o
   2   6   9      182.55      163.50      5.27 o
   3   6   9      769.21      767.68     11.52 o
   4   6   9      175.20      141.83      8.19 o
   5   6   9     1815.35     1764.69     30.82 o
   6   6   9     1359.69     1412.70     36.02 o
   7   6   9      985.49      967.10     28.98 o
   8   6   9     1050.16     1164.99     43.27 o
   9   6   9       28.68       23.53     15.06 o
  10   6   9       38.56       51.70     19.81 o
  11   6   9       47.41       50.92     30.06 o
  12   6   9      827.57     1072.68     82.02 o
  13   6   9       21.44       -0.56     28.84 o
  14   6   9       14.63       19.72     36.31 o
  15   6   9        1.57        8.11     38.59 o
   1   7   9     1810.78     1781.14     21.25 o
   2   7   9      576.19      568.89     13.15 o
   3   7   9      738.94      744.70     17.76 o
   4   7   9      166.36      147.29      9.29 o
   5   7   9      274.86      221.47     12.09 o
   6   7   9     1772.92     1575.74     36.89 o
   7   7   9      256.59      236.26     27.28 o
   8   7   9      914.15     1042.70     52.92 o
   9   7   9      879.95      842.60     42.43 o
  10   7   9      452.02      464.47     40.01 o
  11   7   9      369.53      411.12     54.93 o
  12   7   9       49.44       49.30     40.12 o
  13   7   9        1.13       86.18     38.35 o
  14   7   9       25.12      -13.90     32.23 o
   0   8   9     1210.99     1148.29     25.86 o
   1   8   9      302.23      283.76     13.34 o
   2   8   9       25.72       36.92      5.76 o
   3   8   9      663.08      643.84     22.65 o
   4   8   9      154.37      140.74     10.99 o
   5   8   9        6.15        9.83      7.75 o
   6   8   9      219.62      148.65     15.69 o
   7   8   9      321.87      322.66     28.27 o
   8   8   9        3.61       15.79     15.78 o
   9   8   9        5.54       23.07     16.28 o
  10   8   9       11.13      -19.93     27.35 o
  11   8   9       82.59       87.90     58.57 o
  12   8   9      123.64       71.68     65.52 o
  13   8   9        3.72      -51.46     53.53 o
   1   9   9      411.04      384.82     16.65 o
   2   9   9     1062.00     1043.35     26.91 o
   3   9   9        7.87       16.13      8.31 o
   4   9   9      350.13      338.10     16.87 o
   5   9   9      175.40      143.40     17.34 o
   6   9   9      434.84      457.66     52.14 o
   7   9   9       74.27       92.62     20.05 o
   8   9   9       71.49       86.51     24.62 o
   9   9   9       67.53       61.40     20.69 o
  10   9   9        4.48       36.84     23.97 o
  11   9   9      155.69      193.34     46.74 o
  12   9   9       14.50       34.25     36.26 o
   0  10   9      532.46      495.42     32.89 o
   1  10   9      125.64      128.74     13.31 o
   2  10   9      791.00      820.83     30.50 o
   3  10   9       74.06      102.72     15.01 o
   4  10   9       34.30       48.86     11.98 o
   5  10   9       66.47       49.82     12.08 o
   6  10   9      118.44      128.38     15.73 o
   7  10   9      347.26      356.91     27.72 o
   8  10   9      102.12       90.38     23.31 o
   9  10   9      509.20      639.22     49.19 o
  10  10   9      115.54      105.68     41.95 o
  11  10   9       91.28      103.01     41.58 o
   1  11   9      118.49      133.64     16.40 o
   2  11   9       29.07       19.05     12.00 o
   3  11   9        8.47       11.66     12.49 o
   4  11   9        7.80        8.38     12.88 o
   5  11   9       14.68       19.65     12.78 o
   6  11   9        0.95        9.65     13.17 o
   7  11   9       73.48       60.70     15.83 o
   8  11   9        3.35       32.51     20.75 o
   9  11   9       19.94       44.52     23.12 o
   0  12   9      192.14       97.84     21.69 o
   1  12   9      395.12      365.83     29.91 o
   2  12   9      126.87      161.11     31.91 o
   3  12   9       97.93       83.00     19.55 o
   4  12   9        8.32       13.65     15.15 o
   5  12   9        8.83       12.65     15.75 o
   6  12   9       18.18       30.26     15.24 o
   7  12   9      223.31      285.91     24.99 o
   1  13   9       40.66       59.04     20.09 o
   2  13   9      134.65      122.62     22.47 o
   3  13   9        1.25       -3.90     17.57 o
   4  13   9        7.61       12.92     18.86 o
   0   0  10      486.44      410.41     12.82 o
   1   0  10       77.94       70.75      4.31 o
   2   0  10      538.28      485.05      8.97 o
   3   0  10     5363.50     5410.81     56.27 o
   4   0  10      608.62      845.21     13.90 o
   5   0  10     3761.02     3394.05     49.41 o
   6   0  10      162.23      237.57     11.24 o
   7   0  10     1820.80     1589.67     30.97 o
   8   0  10        0.10       -2.23      6.57 o
   9   0  10     1889.43     1890.36     74.17 o
  10   0  10      357.98      344.78     33.34 o
  11   0  10       97.88      104.93     21.27 o
  12   0  10      154.27      154.83     25.40 o
  13   0  10      181.80      228.68     66.01 o
  14   0  10      361.16      468.22    193.43 o
  15   0  10      291.47      301.37     54.79 o
  16   0  10      121.60      237.12    114.56 o
   1   1  10       32.05       36.83      3.57 o
   2   1  10       80.15       69.52      2.63 o
   3   1  10     4816.57     5167.46     36.72 o
   4   1  10      317.09      341.22      6.22 o
   5   1  10      133.46      132.10      6.06 o
   6   1  10     1069.00     1171.25     16.17 o
   7   1  10      297.85      332.42     12.11 o
   8   1  10      108.97      121.21      8.31 o
   9   1  10      128.59      143.31     13.89 o
  10   1  10       63.58       43.40     11.48 o
  11   1  10       82.10       74.19     13.41 o
  12   1  10      130.39      163.79     30.87 o
  13   1  10      477.22      474.17     48.61 o
  14   1  10      519.27      529.04     52.56 o
  15   1  10       44.19      104.80     33.94 o
  16   1  10        4.14       28.60     28.27 o
   0   2  10     5122.28     5571.24     49.98 o
   1   2  10      225.60      243.56      4.63 o
   2   2  10        1.72        7.46      1.61 o
   3   2  10      434.98      510.33      7.89 o
   4   2  10     3726.70     3908.85     31.14 o
   5   2  10     3042.57     2857.79     24.28 o
   6   2  10        0.01        3.81      2.11 o
   7   2  10     1230.03     1194.30     19.79 o
   8   2  10      198.29      170.62     10.90 o
   9   2  10     1093.21      950.03     34.41 o
  10   2  10       44.22       59.11     13.54 o
  11   2  10      356.24      283.48     27.20 o
  12   2  10       32.06       45.40     23.83 o
  13   2  10       35.62       29.93     24.79 o
  14   2  10      132.12      136.28     36.35 o
  15   2  10      491.60      603.09     57.88 o
  16   2  10      161.49      161.67     40.96 o
   1   3  10     4630.31     4893.85     35.52 o
   2   3  10       18.34       30.05      2.39 o
   3   3  10      181.28      329.26      5.90 o
   4   3  10      485.42      454.60      8.40 o
   5   3  10      268.43      241.79      6.45 o
   6   3  10     3144.65     3277.69     30.04 o
   7   3  10      558.69      639.31     11.83 o
   8   3  10        2.88       -1.27      4.29 o
   9   3  10      406.00      354.31     17.59 o
  10   3  10      280.54      265.77     38.66 o
  11   3  10       40.81       10.44     19.33 o
  12   3  10      147.98      129.39     29.01 o
  13   3  10      433.10      429.13     46.17 o
  14   3  10        7.89       32.04     27.39 o
  15   3  10       63.60       99.78     34.14 o
  16   3  10       12.01        4.01     32.33 o
   0   4  10     2041.69     2019.42     26.73 o
   1   4  10       30.18      133.01      4.87 o
   2   4  10      519.64      524.19      7.77 o
   3   4  10     1720.37     1773.34     19.57 o
   4   4  10     1640.61     1663.20     18.71 o
   5   4  10      193.58      206.47      7.72 o
   6   4  10      410.36      428.80      9.87 o
   7   4  10     1929.69     2019.19     33.83 o
   8   4  10      248.28      232.95     13.35 o
   9   4  10      420.64      450.52     22.22 o
  10   4  10       91.33      103.95     25.07 o
  11   4  10        0.45      -12.19     16.83 o
  12   4  10       62.82       33.26     23.42 o
  13   4  10        2.70       17.00     24.24 o
  14   4  10        0.06       10.85     24.76 o
  15   4  10       10.85       -6.62     28.11 o
  16   4  10       73.08      128.80     38.84 o
   1   5  10     7808.34     8018.09     53.32 o
   2   5  10        0.98        1.56      2.18 o
   3   5  10       86.20       46.06      3.80 o
   4   5  10       63.11       51.09      4.00 o
   5   5  10     3475.73     3368.74     38.74 o
   6   5  10      363.75      270.44     18.61 o
   7   5  10     3557.58     3500.30     62.89 o
   8   5  10       52.39       57.50     11.01 o
   9   5  10      411.20      358.01     33.98 o
  10   5  10        0.14       13.24     18.79 o
  11   5  10      195.62      209.27     32.92 o
  12   5  10       58.93      102.05     34.22 o
  13   5  10      221.72      254.45     68.00 o
  14   5  10      179.51      251.57     40.12 o
  15   5  10      313.50      368.28     62.37 o
   0   6  10        2.55        3.12      3.97 o
   1   6  10       25.13       12.92      3.14 o
   2   6  10       11.77       13.80      2.85 o
   3   6  10      175.82      212.10      6.92 o
   4   6  10        0.75        8.60      4.40 o
   5   6  10     4317.62     4488.67     57.46 o
   6   6  10        0.91       -1.82      7.80 o
   7   6  10     2068.30     1972.95     62.03 o
   8   6  10       60.19       46.66     19.26 o
   9   6  10      275.53      193.41     23.09 o
  10   6  10       10.64       20.89     24.44 o
  11   6  10      812.35      793.77     68.84 o
  12   6  10        1.61       -8.84     30.16 o
  13   6  10        0.75       -3.20     29.52 o
  14   6  10       41.32       61.02     37.48 o
  15   6  10      120.16        1.66     38.64 o
   1   7  10      213.54      213.85      8.86 o
   2   7  10      663.58      606.97     13.72 o
   3   7  10        0.16        8.06      4.19 o
   4   7  10       31.05       27.42      5.81 o
   5   7  10        0.61        4.99      6.26 o
   6   7  10      970.14      972.27     28.62 o
   7   7  10      222.66      140.17     41.16 o
   8   7  10       67.45       47.08     15.80 o
   9   7  10      114.66      119.84     20.88 o
  10   7  10      507.02      570.51     60.26 o
  11   7  10       52.66      108.46     35.22 o
  12   7  10       42.17       99.90     42.69 o
  13   7  10       72.53      138.62     43.03 o
  14   7  10       13.29       18.71     39.17 o
   0   8  10     1995.14     1916.09     37.86 o
   1   8  10      274.45      257.52     10.84 o
   2   8  10     1437.40     1415.95     23.23 o
   3   8  10      901.57      948.79     24.47 o
   4   8  10      186.43      182.22     12.77 o
   5   8  10      200.58      176.12     13.25 o
   6   8  10      134.92      113.92     19.40 o
   7   8  10     1240.16     1333.41     51.59 o
   8   8  10      286.78      228.30     30.08 o
   9   8  10      188.74      219.76     26.94 o
  10   8  10      164.57      138.22     72.69 o
  11   8  10      113.05      100.33     37.22 o
  12   8  10      651.22      718.83    116.97 o
  13   8  10        1.22       57.63     39.97 o
   1   9  10       50.92       72.43      9.66 o
   2   9  10       67.76       59.60      9.78 o
   3   9  10      406.11      406.92     19.06 o
   4   9  10      645.15      592.36     28.51 o
   5   9  10        0.60        5.96     10.37 o
   6   9  10      511.21      449.48     36.16 o
   7   9  10       13.00       35.60     17.30 o
   8   9  10      180.29      167.45     35.06 o
   9   9  10        6.44       20.28     35.48 o
  10   9  10      199.56       58.06     32.66 o
  11   9  10      279.18      233.69     60.21 o
  12   9  10       22.28       52.14     38.36 o
   0  10  10      112.35      117.15     30.21 o
   1  10  10      367.44      382.82     22.49 o
   2  10  10        2.64       24.63     11.17 o
   3  10  10       11.90       16.34     11.22 o
   4  10  10        5.93        2.30      9.94 o
   5  10  10      245.34      185.52     16.93 o
   6  10  10       10.34       -3.98     11.43 o
   7  10  10      517.91      617.78     33.60 o
   8  10  10      114.52      177.84     24.64 o
   9  10  10       38.02       69.15     26.98 o
  10  10  10       41.87       27.92     35.94 o
  11  10  10       83.87      101.15     43.73 o
   1  11  10      529.04      505.82     25.10 o
   2  11  10        3.36        7.71     11.75 o
   3  11  10      277.09      284.61     22.87 o
   4  11  10       32.40       33.54     13.79 o
   5  11  10      273.34      327.25     22.91 o
   6  11  10      218.95      240.11     21.08 o
   7  11  10        0.65       21.82     14.24 o
   8  11  10        1.87      -14.22     29.85 o
   9  11  10      270.02      271.23     34.92 o
   0  12  10        5.84       17.98     18.83 o
   1  12  10       13.10       32.96     16.75 o
   2  12  10       14.24        7.88     15.83 o
   3  12  10        3.53       30.13     17.00 o
   4  12  10        3.02       11.65     14.95 o
   5  12  10      119.01       88.53     21.43 o
   6  12  10        1.24        8.55     16.46 o
   7  12  10       26.86       46.59     17.17 o
   1  13  10       63.47       73.72     20.95 o
   2  13  10       23.68       41.35     19.36 o
   3  13  10       21.06       27.63     19.16 o
   4  13  10       24.23       24.13     24.93 o
   1   1  11     1690.58     1598.19     13.70 o
   2   1  11      301.44      314.02      6.81 o
   3   1  11      508.61      364.56      6.82 o
   4   1  11       85.51       77.87      3.66 o
   5   1  11      187.08      233.07      7.65 o
   6   1  11      860.17      861.24     14.19 o
   7   1  11      254.83      237.15      8.57 o
   8   1  11      475.34      452.55     17.47 o
   9   1  11     1695.95     1406.92     34.51 o
  10   1  11      185.25      160.33     17.73 o
  11   1  11        2.84       14.95     11.00 o
  12   1  11        4.82       43.82     22.57 o
  13   1  11     1546.27     1557.87    129.45 o
  14   1  11       20.78       56.58     29.15 o
  15   1  11        2.69       18.64     30.87 o
  16   1  11       85.55       84.99     45.54 o
   0   2  11     7462.19     8050.98     69.44 o
   1   2  11      730.58      748.40      8.42 o
   2   2  11      430.32      442.53      6.06 o
   3   2  11      747.53      858.48     10.93 o
   4   2  11      933.28      879.09     13.07 o
   5   2  11        1.39       21.66      2.79 o
   6   2  11      215.14      204.93      6.24 o
   7   2  11     1199.41     1141.26     18.69 o
   8   2  11      116.15      114.57     10.89 o
   9   2  11     1103.28     1093.90     30.33 o
  10   2  11       84.05       55.64     13.58 o
  11   2  11        9.03       32.02     20.44 o
  12   2  11       57.14       49.07     23.81 o
  13   2  11       30.17       27.96     24.70 o
  14   2  11      204.78      272.28     51.10 o
  15   2  11       26.67       87.01     36.80 o
  16   2  11        3.78       11.09     31.26 o
   1   3  11    15587.73    16233.63     97.82 o
   2   3  11     1771.92     1920.93     16.14 o
   3   3  11        2.00       10.52      1.85 o
   4   3  11      131.96      114.50      5.83 o
   5   3  11       83.89       62.10      4.13 o
   6   3  11      149.48      143.52      5.83 o
   7   3  11     2370.92     2351.85     26.77 o
   8   3  11      343.59      351.02     11.86 o
   9   3  11       64.63      119.67     15.00 o
  10   3  11      275.21      321.14     28.40 o
  11   3  11        1.37       14.68     18.80 o
  12   3  11       55.75       98.95     28.37 o
  13   3  11      293.66      376.68     74.67 o
  14   3  11      146.41      175.14     36.21 o
  15   3  11       39.05       27.40     29.82 o
  16   3  11        6.21       16.37     32.58 o
   0   4  11        2.14        5.30      3.46 o
   1   4  11    28114.37    29402.42    191.36 o
   2   4  11      111.57      140.29      4.70 o
   3   4  11     3324.22     3308.58     27.79 o
   4   4  11      270.79      290.68      8.18 o
   5   4  11     1706.46     1593.01     18.52 o
   6   4  11     1172.88     1160.15     16.40 o
   7   4  11     3829.86     3654.99     44.94 o
   8   4  11      116.55      142.15     12.68 o
   9   4  11       64.35       80.15     16.16 o
  10   4  11      612.48      610.13     45.89 o
  11   4  11       10.75       22.89     21.50 o
  12   4  11      490.15      538.24     75.01 o
  13   4  11      115.97       61.50     28.92 o
  14   4  11      146.45      163.69     36.57 o
  15   4  11       11.68        6.72     27.61 o
   1   5  11     2734.83     2894.85     25.77 o
   2   5  11      229.16      239.75      6.70 o
   3   5  11        0.29       10.98      2.63 o
   4   5  11       58.89       65.12      4.20 o
   5   5  11      111.79      131.99      9.03 o
   6   5  11       29.88       37.50      7.84 o
   7   5  11     2006.17     2130.04     39.32 o
   8   5  11      499.41      501.24     22.65 o
   9   5  11      175.58      258.01     24.96 o
  10   5  11       10.07       35.98     20.76 o
  11   5  11      236.95      235.28     46.64 o
  12   5  11      193.32      239.52     36.21 o
  13   5  11       74.53       77.18     30.53 o
  14   5  11      339.65      255.16     62.23 o
  15   5  11       11.18       68.36     43.21 o
   0   6  11        1.83       10.89      4.51 o
   1   6  11      100.51      157.53      6.09 o
   2   6  11      961.00      906.47     11.89 o
   3   6  11      302.10      328.46      8.38 o
   4   6  11        4.07        4.48      4.31 o
   5   6  11      117.99      143.95      9.10 o
   6   6  11      425.11      383.68     19.48 o
   7   6  11     1984.91     2046.77     42.79 o
   8   6  11        3.76        5.76     12.58 o
   9   6  11       26.44       33.59     19.25 o
  10   6  11        7.34       17.86     27.19 o
  11   6  11      299.54      368.02     95.79 o
  12   6  11       19.30       62.15     34.70 o
  13   6  11        0.02       38.41     34.34 o
  14   6  11        4.67       28.35     37.48 o
   1   7  11     1501.58     1520.07     20.27 o
   2   7  11      692.83      649.12     15.65 o
   3   7  11      460.97      433.23     17.06 o
   4   7  11     1145.76     1104.10     22.90 o
   5   7  11      534.72      527.52     18.42 o
   6   7  11       36.42       25.39      8.66 o
   7   7  11       70.49       67.77     14.26 o
   8   7  11        8.14       32.46     14.40 o
   9   7  11      787.16      716.28     45.08 o
  10   7  11       26.66       29.60     27.97 o
  11   7  11      312.97      323.19     52.66 o
  12   7  11       16.14       32.89     33.95 o
  13   7  11      819.33      949.19     83.62 o
  14   7  11       12.10       60.34     40.45 o
   0   8  11     2976.16     3012.51     50.48 o
   1   8  11      776.05      742.83     16.85 o
   2   8  11        3.02       12.91      5.51 o
   3   8  11      822.02      788.15     19.89 o
   4   8  11        5.61       10.47      7.31 o
   5   8  11      675.17      700.70     24.26 o
   6   8  11      787.11      791.42     31.45 o
   7   8  11      251.41      181.90     45.30 o
   8   8  11       10.21        9.19     14.57 o
   9   8  11      231.34      273.86     33.09 o
  10   8  11       23.90        6.33     28.79 o
  11   8  11        9.98      -32.73     32.73 o
  12   8  11       39.51       19.74     96.11 o
  13   8  11        1.45       75.41     38.21 o
   1   9  11     1496.88     1598.36     34.51 o
   2   9  11      353.35      362.09     17.98 o
   3   9  11        0.96       19.94      9.72 o
   4   9  11        0.50        4.20      8.84 o
   5   9  11      751.01      715.32     29.99 o
   6   9  11      133.59      118.30     16.47 o
   7   9  11      174.54      117.06     29.32 o
   8   9  11      232.24      190.31     26.56 o
   9   9  11      166.89      210.90     44.42 o
  10   9  11       82.14       70.43     34.16 o
  11   9  11      336.93      331.06     56.51 o
  12   9  11       12.48       -8.35     36.99 o
   0  10  11      493.98      442.29     44.61 o
   1  10  11       54.68       54.37     10.52 o
   2  10  11      533.52      527.47     26.64 o
   3  10  11       84.41      100.64     15.83 o
   4  10  11       32.95       28.07     12.63 o
   5  10  11      349.44      312.93     29.82 o
   6  10  11       41.49       39.96     15.44 o
   7  10  11      614.35      634.16     34.43 o
   8  10  11      158.11      147.03     23.86 o
   9  10  11      641.73      842.57    158.02 o
  10  10  11       15.76       -3.25     24.02 o
  11  10  11       12.67       11.57     36.65 o
   1  11  11      191.39      219.17     18.42 o
   2  11  11       51.39       46.43     14.37 o
   3  11  11       35.40       53.42     14.47 o
   4  11  11       46.02       49.77     15.10 o
   5  11  11       26.00        5.21     13.82 o
   6  11  11        0.02       25.92     13.26 o
   7  11  11        1.71       14.15     14.13 o
   8  11  11       36.82       18.90     18.46 o
   9  11  11      131.78      161.19     35.93 o
   0  12  11      195.74      151.93     25.78 o
   1  12  11      262.85      288.83     26.81 o
   2  12  11       19.59       36.37     19.83 o
   3  12  11      705.25      748.15     39.38 o
   4  12  11       23.53       20.58     16.38 o
   5  12  11        5.66       22.73     15.85 o
   6  12  11       18.80       18.87     17.41 o
   7  12  11      800.37      873.46     45.45 o
   1  13  11      334.40      376.88     31.57 o
   2  13  11       48.98       74.56     20.70 o
   3  13  11      107.42      147.11     24.52 o
   4  13  11        3.90       -2.09     18.69 o
   0   0  12     1330.85     1303.50     23.65 o
   1   0  12     1955.72     1988.09     22.47 o
   2   0  12      275.21      304.94     10.76 o
   3   0  12      139.72      152.22      7.78 o
   4   0  12      127.74      117.23      8.49 o
   5   0  12     2681.76     2429.21     34.15 o
   6   0  12      169.41      141.91      5.96 o
   7   0  12     4352.72     3989.05     72.53 o
   8   0  12     3053.13     3009.24     73.20 o
   9   0  12     1587.27     1360.07     48.66 o
  10   0  12     2104.64     2150.87     85.51 o
  11   0  12     2312.66     2302.87     84.53 o
  12   0  12      655.76      582.64     58.78 o
  13   0  12       92.16      234.27     66.01 o
  14   0  12      148.99      151.36     45.63 o
  15   0  12     1201.72     1596.25    130.87 o
  16   0  12       20.56       13.59     39.54 o
   1   1  12     1241.77     1295.66     11.70 o
   2   1  12      117.21      123.46      4.26 o
   3   1  12      230.06      206.76      7.31 o
   4   1  12       84.28      115.86      4.72 o
   5   1  12     1080.77     1021.07     14.05 o
   6   1  12      451.78      500.85      9.03 o
   7   1  12       17.65       28.01      5.17 o
   8   1  12        9.25       12.63      7.00 o
   9   1  12      255.83      242.46     18.13 o
  10   1  12     1005.49      915.28     43.66 o
  11   1  12      829.80      737.90     29.47 o
  12   1  12      159.20      150.47     30.01 o
  13   1  12      598.65      623.53     69.69 o
  14   1  12       27.92       35.63     28.36 o
  15   1  12      326.54      407.92     52.77 o
  16   1  12      227.06      268.32     59.35 o
   0   2  12     1854.57     2028.66     23.35 o
   1   2  12      700.67      858.59      9.35 o
   2   2  12     1292.74     1316.70     11.76 o
   3   2  12      466.49      460.67      7.88 o
   4   2  12     2711.93     2860.90     25.19 o
   5   2  12     1349.99     1226.70     13.68 o
   6   2  12        0.05        5.13      2.72 o
   7   2  12     3253.47     3094.53     39.56 o
   8   2  12      134.83      116.98     10.60 o
   9   2  12      816.61      714.71     26.81 o
  10   2  12       38.67       51.06     13.56 o
  11   2  12       77.92       79.47     22.56 o
  12   2  12      233.41      250.09     36.92 o
  13   2  12       42.84       42.06     23.22 o
  14   2  12       44.79       10.65     25.57 o
  15   2  12      538.94      637.09     76.79 o
  16   2  12      146.15      228.56     45.90 o
   1   3  12     1876.73     1864.14     16.41 o
   2   3  12       78.87       48.45      2.90 o
   3   3  12        3.91        5.26      1.73 o
   4   3  12     1084.64     1216.37     13.99 o
   5   3  12     2788.00     2741.74     26.97 o
   6   3  12      190.44      203.81      6.93 o
   7   3  12     1071.92     1050.58     18.08 o
   8   3  12     3025.26     2978.13     41.55 o
   9   3  12     1457.72     1318.83     34.34 o
  10   3  12       14.33       41.77     18.21 o
  11   3  12        0.65       22.82     21.90 o
  12   3  12        0.02       25.45     21.98 o
  13   3  12     1043.94     1237.29     71.33 o
  14   3  12       14.90        4.89     26.75 o
  15   3  12       48.93       60.43     33.26 o
  16   3  12        3.66        9.00     32.23 o
   0   4  12       56.07       58.39      5.26 o
   1   4  12      147.41      175.25      6.69 o
   2   4  12     1367.39     1338.79     14.73 o
   3   4  12      689.82      690.03     12.10 o
   4   4  12      185.45      141.12      5.69 o
   5   4  12        1.26       22.09      3.76 o
   6   4  12        5.10        8.64      4.24 o
   7   4  12       16.80       73.75      8.05 o
   8   4  12      323.23      316.85     18.09 o
   9   4  12      197.47      184.65     36.90 o
  10   4  12       42.21       43.24     34.91 o
  11   4  12       18.45       10.36     19.35 o
  12   4  12       24.48       21.99     23.50 o
  13   4  12        0.44      -15.66     37.90 o
  14   4  12      103.71      132.47     34.33 o
  15   4  12       15.85       35.44     32.44 o
   1   5  12     8031.06     8129.99     59.94 o
   2   5  12       60.17       63.69      5.18 o
   3   5  12      360.06      327.43      7.16 o
   4   5  12       21.09       11.89      3.70 o
   5   5  12     1580.43     1548.17     24.18 o
   6   5  12       40.92       42.08      8.44 o
   7   5  12      931.85      946.28     26.86 o
   8   5  12      215.48      228.25     19.14 o
   9   5  12      182.36      230.44     30.79 o
  10   5  12       31.79       46.93     22.13 o
  11   5  12      490.54      531.10     47.94 o
  12   5  12       73.05       71.46     26.82 o
  13   5  12      840.62      978.06     96.22 o
  14   5  12       25.37        0.15     27.95 o
  15   5  12      333.01      502.10     84.35 o
   0   6  12      517.24      485.64     16.78 o
   1   6  12     1117.77     1163.50     15.41 o
   2   6  12       25.78       21.35      3.66 o
   3   6  12      495.47      514.58     11.89 o
   4   6  12     1117.03     1085.44     18.53 o
   5   6  12     5866.29     5756.87     58.48 o
   6   6  12      849.59      765.37     21.37 o
   7   6  12     1272.10     1123.79     35.69 o
   8   6  12       31.09       28.13     16.72 o
   9   6  12        1.35        4.54     21.35 o
  10   6  12       45.15        2.96     25.20 o
  11   6  12      667.29      460.63    111.93 o
  12   6  12        1.31       40.87     32.46 o
  13   6  12        2.60       32.24     35.97 o
  14   6  12       22.35       57.25     42.45 o
   1   7  12      494.73      536.62     13.41 o
   2   7  12      755.80      734.44     21.41 o
   3   7  12        7.92        7.06      4.66 o
   4   7  12        0.20       14.32      5.89 o
   5   7  12       47.08       41.00     10.76 o
   6   7  12      532.00      548.70     20.40 o
   7   7  12        4.39        9.25     11.57 o
   8   7  12       14.61       12.48     18.70 o
   9   7  12       91.69       90.03     31.33 o
  10   7  12      474.41      484.54     67.21 o
  11   7  12       69.11       58.97     33.43 o
  12   7  12       26.46      -38.92     40.34 o
  13   7  12       32.37      121.12    113.68 o
  14   7  12       13.76       28.28     37.63 o
   0   8  12      145.46      134.99     13.75 o
   1   8  12       53.33       50.29      6.93 o
   2   8  12      169.61      139.97      9.16 o
   3   8  12      173.58      169.41     11.86 o
   4   8  12      419.03      396.80     18.17 o
   5   8  12      145.70      147.49     12.63 o
   6   8  12      327.24      268.26     29.31 o
   7   8  12      676.39      647.45     66.52 o
   8   8  12      426.43      275.47     42.67 o
   9   8  12      295.04      205.32     67.82 o
  10   8  12      111.43       70.68     33.69 o
  11   8  12      110.41       21.01     67.71 o
  12   8  12       79.07      103.23     68.31 o
  13   8  12        0.11       -5.18     78.27 o
   1   9  12        6.35       22.54      7.82 o
   2   9  12      115.41       92.88     12.92 o
   3   9  12      545.49      518.69     23.56 o
   4   9  12       19.42       40.40     12.53 o
   5   9  12      215.57      220.95     19.49 o
   6   9  12       97.02       91.80     15.75 o
   7   9  12      188.59      211.70     23.43 o
   8   9  12       12.99       24.76     17.88 o
   9   9  12      103.66       67.12     39.74 o
  10   9  12       28.21       17.05     31.88 o
  11   9  12       52.15       76.01     91.13 o
  12   9  12        0.38      -31.42     31.42 o
   0  10  12      373.12      409.39     34.28 o
   1  10  12      192.78      167.14     14.82 o
   2  10  12       73.82       85.11     12.01 o
   3  10  12      103.65      100.40     14.73 o
   4  10  12       15.69       37.89     13.50 o
   5  10  12      204.15      185.84     17.62 o
   6  10  12        8.48       10.79     12.92 o
   7  10  12     1179.12     1371.38     57.37 o
   8  10  12       18.11        0.49     19.70 o
   9  10  12       28.94       54.59     25.52 o
  10  10  12        0.36       35.53     26.23 o
  11  10  12      202.96      144.49     38.33 o
   1  11  12      732.73      716.11     28.84 o
   2  11  12       21.97       22.35     12.89 o
   3  11  12      583.59      686.66     31.95 o
   4  11  12        3.20       18.01     13.71 o
   5  11  12      346.52      302.39     25.60 o
   6  11  12       80.01       81.45     18.24 o
   7  11  12       89.03       64.36     16.27 o
   8  11  12       14.12       21.26     20.76 o
   9  11  12      240.06      243.92     40.58 o
   0  12  12       40.58       44.90     19.65 o
   1  12  12      141.74      159.37     26.71 o
   2  12  12       16.42       22.91     16.23 o
   3  12  12       26.82       66.71     18.07 o
   4  12  12       51.34       38.81     16.81 o
   5  12  12      375.18      308.42     27.18 o
   6  12  12       12.43       18.64     17.92 o
   7  12  12       82.10       66.84     20.62 o
   1  13  12      200.29      276.22     28.80 o
   2  13  12        5.86       11.94     18.20 o
   3  13  12       28.36       41.21     19.94 o
   1   1  13     9501.18     9933.49     56.62 o
   2   1  13     9134.01     9704.29     59.30 o
   3   1  13     1279.22     1195.99     12.64 o
   4   1  13     1577.40     1772.71     19.39 o
   5   1  13      957.42      960.78     16.19 o
   6   1  13       71.07       72.62      4.58 o
   7   1  13      179.80      134.64      7.40 o
   8   1  13      205.91      246.27     14.31 o
   9   1  13     1065.02      850.83     26.10 o
  10   1  13      722.47      711.73     31.83 o
  11   1  13     1434.69     1519.66     56.97 o
  12   1  13      122.58      103.42     27.28 o
  13   1  13     1701.14     1827.45    116.79 o
  14   1  13       27.86        7.69     25.70 o
  15   1  13      343.60      695.11     63.55 o
  16   1  13      349.24      289.10     48.46 o
   0   2  13    12103.17    13341.19    116.56 o
   1   2  13      253.68      280.33      5.51 o
   2   2  13      707.80      764.03      9.11 o
   3   2  13     2978.94     2929.84     22.28 o
   4   2  13     2623.41     2778.57     25.34 o
   5   2  13     1063.44      988.04     13.26 o
   6   2  13      132.81      165.56      6.13 o
   7   2  13     2117.93     2036.65     31.27 o
   8   2  13      542.86      487.39     14.92 o
   9   2  13     2149.98     2210.66     75.21 o
  10   2  13     1208.01     1125.26     43.32 o
  11   2  13      148.72      162.45     47.06 o
  12   2  13        2.29        4.79     21.30 o
  13   2  13       15.86       28.09     28.01 o
  14   2  13      286.01      306.71     49.33 o
  15   2  13      374.82      464.52     54.02 o
  16   2  13       72.53       97.59     38.24 o
   1   3  13      237.73      272.12      7.20 o
   2   3  13     1907.16     2111.09     18.24 o
   3   3  13       55.85       68.91      4.00 o
   4   3  13      565.64      513.73     10.88 o
   5   3  13      855.52      897.74     13.51 o
   6   3  13       35.31       25.42      4.65 o
   7   3  13        8.58       22.59      5.34 o
   8   3  13     1399.22     1406.45     31.89 o
   9   3  13      266.96      299.91     20.25 o
  10   3  13      277.70      209.37     31.43 o
  11   3  13      159.97      109.65     28.15 o
  12   3  13       12.04       -3.84     20.47 o
  13   3  13      413.19      493.50     50.57 o
  14   3  13       23.49       33.17     28.82 o
  15   3  13       57.37      104.09     33.69 o
  16   3  13       15.17       14.07     30.79 o
   0   4  13     8167.67     8516.16    109.59 o
   1   4  13     3829.71     3984.89     35.51 o
   2   4  13     1809.95     1752.08     17.58 o
   3   4  13      376.48      433.82      7.67 o
   4   4  13     1100.35     1170.49     15.03 o
   5   4  13     1759.93     1693.30     20.65 o
   6   4  13      270.60      259.41     10.84 o
   7   4  13     4337.83     4119.72     54.71 o
   8   4  13       32.30       24.50      9.47 o
   9   4  13      412.21      471.74     33.30 o
  10   4  13      378.51      384.39     60.94 o
  11   4  13      417.53      556.24     48.29 o
  12   4  13       20.74       31.06     23.90 o
  13   4  13       48.10        7.66     24.68 o
  14   4  13       16.07       13.65     27.46 o
  15   4  13       60.98       52.79     33.03 o
   1   5  13      692.56      689.81     13.71 o
   2   5  13     1195.19     1304.56     15.84 o
   3   5  13      168.85      147.29      6.65 o
   4   5  13     4661.43     4680.44     42.35 o
   5   5  13     1164.71     1141.76     19.82 o
   6   5  13      106.86       87.62      9.21 o
   7   5  13      301.38      306.90     20.52 o
   8   5  13      413.42      393.17     24.93 o
   9   5  13      276.69      209.75     30.62 o
  10   5  13        7.52       11.07     29.28 o
  11   5  13      267.09      293.64     39.77 o
  12   5  13      209.46      145.54     34.16 o
  13   5  13      142.65      190.08     36.37 o
  14   5  13      441.97      543.91     65.73 o
  15   5  13       15.22      123.44     38.83 o
   0   6  13    10775.67    10859.86    127.52 o
   1   6  13      721.70      608.16     11.83 o
   2   6  13      114.83       84.77      6.54 o
   3   6  13      325.81      377.62     11.83 o
   4   6  13      305.48      330.90     11.17 o
   5   6  13      111.16      128.83      8.80 o
   6   6  13      537.74      517.31     21.66 o
   7   6  13      155.23      199.45     18.79 o
   8   6  13      104.97       32.32     23.62 o
   9   6  13      394.36      423.70     52.26 o
  10   6  13        0.22       20.57     26.56 o
  11   6  13      126.37      168.20     41.26 o
  12   6  13        1.40       12.63     29.46 o
  13   6  13        2.26       32.82     34.46 o
  14   6  13       53.68       24.58     37.27 o
   1   7  13     3352.80     3401.98     37.70 o
   2   7  13     1987.65     2004.74     28.06 o
   3   7  13      252.32      219.52     10.39 o
   4   7  13        0.14       11.53      5.96 o
   5   7  13       13.65       15.67      7.26 o
   6   7  13       50.06       67.93     10.34 o
   7   7  13        4.01        4.70     11.39 o
   8   7  13       41.60       24.44     20.27 o
   9   7  13      494.21      469.76     54.23 o
  10   7  13       64.21       50.32     31.64 o
  11   7  13      215.53      315.66     77.07 o
  12   7  13        0.45        7.25     31.92 o
  13   7  13      523.11      402.96    105.31 o
  14   7  13       22.31        7.56     35.88 o
   0   8  13      294.76      267.29     15.83 o
   1   8  13      245.14      247.36     11.63 o
   2   8  13      500.99      507.14     16.16 o
   3   8  13     1027.65     1017.32     27.84 o
   4   8  13      348.64      337.06     19.04 o
   5   8  13      270.34      218.05     16.88 o
   6   8  13        9.59       11.23     10.23 o
   7   8  13       55.73       99.59     21.83 o
   8   8  13       10.18       21.56     16.28 o
   9   8  13       45.19       45.88     36.18 o
  10   8  13       29.12      -55.99     55.99 o
  11   8  13      111.42       84.07     61.52 o
  12   8  13       11.41      -79.20     79.20 o
  13   8  13        6.31       53.86     66.78 o
   1   9  13       94.12      110.92     11.25 o
   2   9  13        2.05        3.71      7.32 o
   3   9  13       36.16       47.26     11.47 o
   4   9  13       63.63       63.96     14.05 o
   5   9  13      887.19      837.96     31.88 o
   6   9  13       41.01       26.10     12.56 o
   7   9  13        5.56        3.73     12.78 o
   8   9  13        8.74       31.81     24.60 o
   9   9  13       43.74       69.61     27.39 o
  10   9  13      110.09       85.05     29.54 o
  11   9  13      250.71      294.53     69.29 o
  12   9  13       87.15      101.40     32.82 o
   0  10  13       64.20       49.88     14.45 o
   1  10  13        1.24        1.86      8.16 o
   2  10  13       19.92        9.76      8.77 o
   3  10  13      224.02      221.90     19.90 o
   4  10  13        0.54        7.72     11.56 o
   5  10  13       81.93       59.30     15.05 o
   6  10  13        4.89       16.36     13.45 o
   7  10  13      538.07      599.15     31.91 o
   8  10  13       27.08       42.42     28.01 o
   9  10  13      235.42      296.49     41.83 o
  10  10  13       66.12       66.34     30.75 o
   1  11  13       20.08       35.58     12.49 o
   2  11  13        0.27      -10.03     11.67 o
   3  11  13       24.35       28.96     14.44 o
   4  11  13       76.38       69.06     15.80 o
   5  11  13       44.33       57.71     16.12 o
   6  11  13        5.00        7.80     15.01 o
   7  11  13       12.84       18.82     18.14 o
   8  11  13        1.95       -2.62     18.86 o
   9  11  13        0.01       27.34     28.15 o
   0  12  13      107.56       86.13     22.62 o
   1  12  13       51.50       51.16     17.92 o
   2  12  13       71.32       55.39     18.47 o
   3  12  13      227.05      247.92     24.15 o
   4  12  13       16.35       16.44     15.90 o
   5  12  13       28.70       25.02     17.18 o
   6  12  13       19.05        4.90     19.08 o
   7  12  13      427.54      501.38     47.74 o
   1  13  13      133.94      147.08     24.25 o
   2  13  13       48.86       30.72     20.06 o
   3  13  13        2.70       -0.59     19.19 o
   0   0  14     1750.24     1747.75     30.69 o
   1   0  14      217.59      239.62      7.55 o
   2   0  14      226.26      264.18      8.92 o
   3   0  14      893.50      805.05     14.73 o
   4   0  14      846.08     1054.18     25.18 o
   5   0  14    12590.46    12772.56    156.94 o
   6   0  14      873.22      985.26     24.10 o
   7   0  14     6925.41     6565.06    105.25 o
   8   0  14     2360.63     2243.95     49.95 o
   9   0  14     6738.96     6538.63    122.10 o
  10   0  14     2072.54     2002.03     78.76 o
  11   0  14      292.44      297.76     27.69 o
  12   0  14       18.26        8.76     40.07 o
  13   0  14       13.91       24.96     44.12 o
  14   0  14      102.86      125.29     44.97 o
  15   0  14      626.36      560.18     71.58 o
  16   0  14      597.25      770.00     85.09 o
   1   1  14     2252.15     2341.79     17.68 o
   2   1  14      712.98      986.97     12.56 o
   3   1  14     6248.26     6294.62     42.83 o
   4   1  14     1138.55     1330.99     16.82 o
   5   1  14     2338.60     2374.63     27.90 o
   6   1  14      244.49      267.94      7.95 o
   7   1  14      179.56      171.52      8.79 o
   8   1  14      550.08      592.76     17.60 o
   9   1  14      146.89      171.89     14.92 o
  10   1  14       18.19       10.85     11.84 o
  11   1  14     2677.57     2557.68     95.80 o
  12   1  14        0.11        0.54     21.63 o
  13   1  14       52.47       95.06     29.39 o
  14   1  14        0.32       58.91     30.58 o
  15   1  14     1507.23     1788.21     90.28 o
  16   1  14        4.72       42.07     30.57 o
   0   2  14      157.13      165.47      6.79 o
   1   2  14      227.64      273.48      5.57 o
   2   2  14        0.02        2.11      1.89 o
   3   2  14     1237.47     1248.57     14.29 o
   4   2  14        8.54       13.70      3.06 o
   5   2  14      451.29      545.18      9.72 o
   6   2  14     1079.35     1054.46     17.83 o
   7   2  14      686.28      676.39     15.25 o
   8   2  14      227.12      217.02     11.30 o
   9   2  14       56.89       87.24     13.44 o
  10   2  14        6.53       -1.66     11.27 o
  11   2  14      173.99      150.09     30.37 o
  12   2  14       25.30       40.49     25.03 o
  13   2  14       34.10       45.19     29.73 o
  14   2  14       88.35      113.80     34.51 o
  15   2  14      224.33      283.48     46.93 o
  16   2  14        2.75        2.97     33.19 o
   1   3  14     1292.32     1359.19     14.82 o
   2   3  14      315.88      280.63      6.01 o
   3   3  14     2386.54     2140.86     20.32 o
   4   3  14      288.29      305.88      8.44 o
   5   3  14        3.96       14.53      3.36 o
   6   3  14     2103.92     1947.00     25.01 o
   7   3  14       11.63       11.04      6.57 o
   8   3  14     1032.58     1105.14     34.17 o
   9   3  14      562.99      506.50     29.22 o
  10   3  14       38.73       25.91     24.81 o
  11   3  14      465.39      448.99     45.34 o
  12   3  14      132.27      139.71     32.65 o
  13   3  14     1987.22     2125.58     89.88 o
  14   3  14        0.14       10.66     26.67 o
  15   3  14       41.32       58.46     34.93 o
  16   3  14       63.33      130.82     65.68 o
   0   4  14      500.51      389.97     22.19 o
   1   4  14      370.94      380.23      8.63 o
   2   4  14     1000.69      938.85     12.01 o
   3   4  14     2154.21     2179.55     20.83 o
   4   4  14       25.08       25.14      3.77 o
   5   4  14       94.39      122.59      6.14 o
   6   4  14        9.21        7.14      4.42 o
   7   4  14        0.58       19.24      7.79 o
   8   4  14       75.83       47.93     12.02 o
   9   4  14        0.79        0.46     13.91 o
  10   4  14        0.03        8.54     18.62 o
  11   4  14       89.45      124.84     28.47 o
  12   4  14        9.01      -18.63     18.73 o
  13   4  14       20.65       -6.01     24.83 o
  14   4  14       56.13       95.04     35.39 o
  15   4  14       48.67       24.77     40.03 o
   1   5  14     2033.46     1942.58     23.38 o
   2   5  14        1.34        8.38      3.00 o
   3   5  14      697.41      696.72     14.24 o
   4   5  14      507.43      524.40     11.81 o
   5   5  14     1844.88     1838.33     24.88 o
   6   5  14       11.95       10.52      6.56 o
   7   5  14      151.64      199.52     18.99 o
   8   5  14      308.34      303.56     58.67 o
   9   5  14       13.94       23.61     18.01 o
  10   5  14       19.91       41.95     21.92 o
  11   5  14      573.27      675.51     65.58 o
  12   5  14      426.69      463.05     49.06 o
  13   5  14      949.95     1093.63    106.85 o
  14   5  14      315.96      459.51     90.27 o
  15   5  14      224.51      361.78     93.99 o
   0   6  14      138.46      179.08     12.06 o
   1   6  14     3168.60     3189.89     33.38 o
   2   6  14      237.66      269.56      9.59 o
   3   6  14      309.04      323.48      9.99 o
   4   6  14      109.64       86.87      7.06 o
   5   6  14     2617.04     2691.52     34.80 o
   6   6  14       43.44       31.10      8.04 o
   7   6  14     1014.21      978.75     33.97 o
   8   6  14       49.46       56.20     27.04 o
   9   6  14      851.56      816.54     65.88 o
  10   6  14        1.55       25.67     27.71 o
  11   6  14      135.78      101.23     34.47 o
  12   6  14        1.12       32.97     43.08 o
  13   6  14        1.43       19.22     32.10 o
  14   6  14        0.35       45.92     41.24 o
   1   7  14      489.61      533.55     16.10 o
   2   7  14      487.01      479.25     14.46 o
   3   7  14       36.71       39.34      6.44 o
   4   7  14      967.39      952.80     23.79 o
   5   7  14      103.45       97.75     10.14 o
   6   7  14      573.70      603.65     22.32 o
   7   7  14      271.05      229.05     20.90 o
   8   7  14        0.20        2.26     17.35 o
   9   7  14       53.87      113.18     69.90 o
  10   7  14       93.13       65.91     34.00 o
  11   7  14        0.45       42.79     66.23 o
  12   7  14       16.20       17.80     32.36 o
  13   7  14        0.96        9.65     35.29 o
   0   8  14      217.76      187.99     14.13 o
   1   8  14      180.98      172.97     10.38 o
   2   8  14      670.67      583.58     17.31 o
   3   8  14       80.02       81.64      8.21 o
   4   8  14      615.17      567.12     23.84 o
   5   8  14      431.13      435.87     21.89 o
   6   8  14       15.30        1.46     10.02 o
   7   8  14      868.28      899.72     43.07 o
   8   8  14      348.95      330.83     37.86 o
   9   8  14       84.16       29.60     44.31 o
  10   8  14      441.15      518.34     63.75 o
  11   8  14       40.76       21.49     70.38 o
  12   8  14        0.01      -15.43     24.98 o
  13   8  14        3.58      -55.95     55.95 o
   1   9  14       51.47       52.67      9.25 o
   2   9  14       96.79       69.36      9.87 o
   3   9  14      508.80      546.93     24.39 o
   4   9  14       27.78       17.18     12.66 o
   5   9  14       18.25       29.96     14.63 o
   6   9  14        3.01       11.02     11.49 o
   7   9  14       48.47       57.31     16.04 o
   8   9  14       13.24        9.90     23.70 o
   9   9  14      319.75      345.00     54.00 o
  10   9  14      116.81      133.87     36.22 o
  11   9  14        0.80       22.64     28.68 o
  12   9  14      165.11      111.99     53.09 o
   0  10  14       12.15       16.31     12.62 o
   1  10  14        5.57       11.86      9.24 o
   2  10  14       37.34       36.92     10.12 o
   3  10  14       83.09       79.79     14.82 o
   4  10  14       50.65       51.11     14.33 o
   5  10  14        2.38        5.44     12.98 o
   6  10  14       37.06       22.24     16.66 o
   7  10  14      264.28      325.30     28.09 o
   8  10  14       46.06        7.35     21.96 o
   9  10  14       68.63      109.73     32.00 o
  10  10  14       18.19       -0.99     26.22 o
   1  11  14      571.44      666.48     37.65 o
   2  11  14       61.33       61.84     14.67 o
   3  11  14      140.20      145.47     18.97 o
   4  11  14        7.95       27.69     14.73 o
   5  11  14      118.09       77.73     17.90 o
   6  11  14        0.03       -9.66     14.45 o
   7  11  14       25.39       18.00     17.89 o
   8  11  14       38.03        0.16     25.64 o
   9  11  14        1.27        1.27     27.19 o
   0  12  14        2.00       20.92     19.10 o
   1  12  14        6.80       10.42     13.06 o
   2  12  14       22.41       41.01     21.22 o
   3  12  14       91.92      138.92     20.62 o
   4  12  14       61.24       75.20     18.58 o
   5  12  14        7.55       12.05     16.67 o
   6  12  14      166.92      141.79     24.42 o
   1  13  14       95.59      114.01     23.84 o
   2  13  14       26.37       18.77     19.56 o
   1   1  15     2805.34     2650.05     20.45 o
   2   1  15      448.80      504.02      7.79 o
   3   1  15     1316.92     1274.41     18.91 o
   4   1  15     1555.19     1805.16     20.88 o
   5   1  15      440.08      367.64     10.65 o
   6   1  15      169.13      215.31      9.37 o
   7   1  15      160.28      152.32     10.03 o
   8   1  15      124.09       93.90      7.76 o
   9   1  15      723.59      691.12     35.14 o
  10   1  15       83.90       91.46     14.55 o
  11   1  15     2214.80     2065.22     63.17 o
  12   1  15       13.14       35.51     18.39 o
  13   1  15      916.89     1022.48    134.63 o
  14   1  15       56.46       46.07     41.24 o
  15   1  15      514.53      676.12     64.37 o
  16   1  15       13.54       36.93     29.40 o
   0   2  15      156.69      161.01      8.25 o
   1   2  15       40.83       45.40      3.16 o
   2   2  15        3.20       16.42      2.33 o
   3   2  15      269.58      250.64      7.62 o
   4   2  15      622.31      573.70     11.90 o
   5   2  15     1786.38     1779.55     22.53 o
   6   2  15     1684.27     1593.56     23.11 o
   7   2  15     1594.76     1566.92     27.84 o
   8   2  15      294.62      285.77     17.17 o
   9   2  15     2479.26     2523.81     48.26 o
  10   2  15       11.63       15.01     13.56 o
  11   2  15      230.51      321.67     39.82 o
  12   2  15      274.64      325.81     41.64 o
  13   2  15       30.93        8.12     26.40 o
  14   2  15        7.00       25.76     28.31 o
  15   2  15      456.19      504.62     72.56 o
  16   2  15        7.21        4.11     32.62 o
   1   3  15      835.81      917.99     11.97 o
   2   3  15       59.79       48.70      3.45 o
   3   3  15       43.06       35.94      2.92 o
   4   3  15       21.71       22.11      3.50 o
   5   3  15       67.68       57.91      4.60 o
   6   3  15      639.55      641.58     14.84 o
   7   3  15      235.71      243.45     12.55 o
   8   3  15     1563.41     1595.13     34.51 o
   9   3  15       31.82       31.65     13.22 o
  10   3  15     1006.96     1074.53     90.46 o
  11   3  15        0.03        4.43     20.76 o
  12   3  15      534.44      584.58     53.23 o
  13   3  15       25.96       54.31     29.61 o
  14   3  15      210.11      268.63     47.96 o
  15   3  15       67.12       73.88     28.24 o
   0   4  15      605.99      544.66     31.79 o
   1   4  15        3.15        7.90      2.96 o
   2   4  15       42.59       50.01      3.97 o
   3   4  15     1728.03     1863.32     18.97 o
   4   4  15       39.98       41.63      4.50 o
   5   4  15     6307.96     6180.59     51.24 o
   6   4  15       59.93       55.40      7.21 o
   7   4  15      981.05      985.64     26.06 o
   8   4  15      112.89       89.95     12.74 o
   9   4  15       85.06       73.49     19.16 o
  10   4  15       10.29       16.31     20.13 o
  11   4  15      455.87      592.05     93.63 o
  12   4  15       44.74       71.90     27.53 o
  13   4  15       12.29        9.25     26.11 o
  14   4  15       14.48       33.89     29.14 o
  15   4  15      134.85      162.78     33.29 o
   1   5  15     3993.95     4072.27     40.76 o
   2   5  15      323.01      275.40      9.22 o
   3   5  15        1.27       17.18      3.70 o
   4   5  15     1261.63     1152.72     18.70 o
   5   5  15       16.79       19.60      6.28 o
   6   5  15        0.52        2.12      6.87 o
   7   5  15      234.32      217.47     15.06 o
   8   5  15      353.89      364.86     44.81 o
   9   5  15      501.78      441.00     42.55 o
  10   5  15       26.35       34.15     21.47 o
  11   5  15       17.85       39.26     24.99 o
  12   5  15      280.21      398.02     66.52 o
  13   5  15       10.57      -15.92     25.17 o
  14   5  15       99.83      144.14     37.86 o
  15   5  15       71.39       37.87     27.63 o
   0   6  15     2767.78     2936.78     47.52 o
   1   6  15      509.33      510.96     13.42 o
   2   6  15     9813.44     9564.95     84.79 o
   3   6  15       74.13       70.39      5.97 o
   4   6  15     1106.79      979.70     20.29 o
   5   6  15        0.57       12.16      6.10 o
   6   6  15      141.80      119.24     12.81 o
   7   6  15      666.49      704.48     44.74 o
   8   6  15      383.56      395.93     56.62 o
   9   6  15     1452.18     1424.90     65.08 o
  10   6  15      102.94      104.41     33.79 o
  11   6  15        8.13       13.16     30.01 o
  12   6  15       37.30       10.69     31.77 o
  13   6  15        7.82       54.14     37.72 o
  14   6  15        0.00       -6.59     27.21 o
   1   7  15      673.03      652.14     19.11 o
   2   7  15       59.29       73.66      7.17 o
   3   7  15     1609.99     1629.54     27.63 o
   4   7  15     2314.14     2221.29     35.78 o
   5   7  15      171.99      140.58     11.43 o
   6   7  15        1.21       16.50      9.21 o
   7   7  15       95.13      139.86     26.67 o
   8   7  15        0.42       -1.30     15.96 o
   9   7  15      679.04      670.60     56.19 o
  10   7  15       82.45       23.03     31.21 o
  11   7  15      623.84      600.78     53.56 o
  12   7  15       38.56       31.71     26.43 o
  13   7  15      278.97      287.17     44.78 o
   0   8  15        9.60       19.55      8.03 o
   1   8  15       16.08       11.07      6.01 o
   2   8  15      131.67      124.10      9.88 o
   3   8  15        2.60       10.97      6.34 o
   4   8  15      118.74       80.63     12.18 o
   5   8  15      505.28      557.90     32.61 o
   6   8  15       15.68       12.66     11.04 o
   7   8  15      133.28       82.44     22.74 o
   8   8  15      245.08      224.55     62.24 o
   9   8  15        0.97      -10.10     19.11 o
  10   8  15       84.31       32.24     66.12 o
  11   8  15        9.47       30.69     33.94 o
  12   8  15       18.99       -1.44     26.39 o
   1   9  15      464.16      440.13     18.44 o
   2   9  15      189.83      194.97     15.61 o
   3   9  15      220.07      228.80     20.34 o
   4   9  15       39.04       20.15     13.60 o
   5   9  15        0.11       23.81     13.44 o
   6   9  15       38.36       24.61     15.59 o
   7   9  15        3.78       11.27     16.31 o
   8   9  15       16.07        3.46     20.91 o
   9   9  15       27.65       39.85     23.98 o
  10   9  15      504.39      597.21     57.16 o
  11   9  15      476.67      639.68     58.46 o
   0  10  15      135.23      151.43     19.58 o
   1  10  15       84.19       49.06     11.35 o
   2  10  15       16.40       10.97      9.94 o
   3  10  15      466.59      507.99     27.04 o
   4  10  15      476.31      496.96     27.44 o
   5  10  15      164.26      156.05     22.49 o
   6  10  15       23.75       10.36     18.46 o
   7  10  15       58.48       71.85     25.62 o
   8  10  15       54.02       33.62     24.91 o
   9  10  15      357.54      366.20     44.33 o
  10  10  15       35.10       31.76     26.80 o
   1  11  15       17.95       58.84     12.34 o
   2  11  15        3.86        0.51     12.73 o
   3  11  15       61.26       62.77     15.12 o
   4  11  15      166.50      156.15     20.37 o
   5  11  15       46.23       82.66     18.11 o
   6  11  15      110.52      122.88     22.50 o
   7  11  15       39.28       15.62     19.60 o
   8  11  15        5.96       33.65     27.73 o
   0  12  15       14.29       45.78     21.13 o
   1  12  15       12.81        4.89     12.84 o
   2  12  15       15.54       14.65     16.69 o
   3  12  15      109.36      121.61     30.25 o
   4  12  15       11.36        2.78     15.09 o
   5  12  15      454.39      537.94     33.64 o
   6  12  15        0.45       13.79     19.72 o
   1  13  15      176.38      238.43     28.64 o
   0   0  16     3903.33     4370.56     60.65 o
   1   0  16        3.82        6.01      3.50 o
   2   0  16      854.72     1037.66     17.73 o
   3   0  16       72.33       69.74      4.57 o
   4   0  16      386.49      454.13     15.26 o
   5   0  16     6185.83     6309.51     89.18 o
   6   0  16      571.05      553.71     21.89 o
   7   0  16     1999.75     1841.69     41.45 o
   8   0  16     3077.45     2909.19     83.13 o
   9   0  16     1175.32     1092.53     42.67 o
  10   0  16     1526.25     1422.69     49.00 o
  11   0  16        4.45       10.89     27.07 o
  12   0  16       39.21       53.97     47.51 o
  13   0  16       63.07       39.85     44.44 o
  14   0  16      145.89      152.74     43.36 o
  15   0  16       41.81      113.39     46.47 o
  16   0  16      267.97      181.23    102.68 o
   1   1  16        0.42       11.01      2.60 o
   2   1  16     1188.65     1388.91     14.42 o
   3   1  16     1390.09     1431.88     14.90 o
   4   1  16     1049.34     1032.64     16.96 o
   5   1  16      162.43      147.95      7.07 o
   6   1  16      664.47      704.08     14.69 o
   7   1  16      123.25      101.57      9.00 o
   8   1  16      770.90      752.69     21.00 o
   9   1  16     1061.02     1032.84     31.66 o
  10   1  16      263.69      242.80     19.42 o
  11   1  16       84.01       90.52     18.27 o
  12   1  16       20.09       25.55     17.39 o
  13   1  16       24.74       46.15     28.70 o
  14   1  16       46.08       71.40     30.82 o
  15   1  16       50.52       42.72     35.44 o
  16   1  16        4.81        6.94     27.68 o
   0   2  16      228.85      287.27      9.66 o
   1   2  16     4663.54     4750.46     34.32 o
   2   2  16      317.60      345.98      7.86 o
   3   2  16     1068.62     1046.68     13.52 o
   4   2  16      547.57      541.09     12.86 o
   5   2  16      289.12      246.78      8.83 o
   6   2  16      813.11      847.19     18.46 o
   7   2  16      173.96      171.95     11.03 o
   8   2  16       44.09       59.44      9.58 o
   9   2  16     1889.01     1866.55     43.89 o
  10   2  16       53.94       18.59     12.78 o
  11   2  16        1.01       10.17     16.58 o
  12   2  16      605.04      584.51     42.37 o
  13   2  16      153.07      106.54     27.32 o
  14   2  16      522.82      670.37     82.90 o
  15   2  16       21.05       98.64     50.08 o
   1   3  16     1589.41     1511.84     16.46 o
   2   3  16      641.36      627.50     11.87 o
   3   3  16     1571.38     1485.93     15.35 o
   4   3  16       44.25       26.90      3.91 o
   5   3  16        6.50        5.72      3.75 o
   6   3  16     1951.83     1891.62     27.26 o
   7   3  16       20.35       28.01      6.85 o
   8   3  16      120.09      108.64     11.85 o
   9   3  16      134.20      154.40     18.57 o
  10   3  16     1156.98     1166.90     50.61 o
  11   3  16     1004.86      939.22     54.44 o
  12   3  16       13.27       56.78     21.62 o
  13   3  16      914.58     1052.89     57.23 o
  14   3  16        6.19       11.04     21.62 o
  15   3  16       90.51      118.72     39.47 o
   0   4  16      887.31      966.35     21.07 o
   1   4  16     1103.88     1067.61     14.68 o
   2   4  16     2427.67     2450.55     24.44 o
   3   4  16      718.68      723.52     12.16 o
   4   4  16        4.05       21.18      4.28 o
   5   4  16        8.79       60.02      5.91 o
   6   4  16        9.32       18.86      5.87 o
   7   4  16       34.34       34.44      8.70 o
   8   4  16      331.59      314.71     21.23 o
   9   4  16       62.85       61.80     15.89 o
  10   4  16       41.77       50.54     19.25 o
  11   4  16        4.45       23.01     18.26 o
  12   4  16      473.63      463.24     40.23 o
  13   4  16        2.45        8.70     21.45 o
  14   4  16        1.46       26.07     23.55 o
  15   4  16       45.10       58.96     28.58 o
   1   5  16     3557.18     3484.50     35.29 o
   2   5  16     1662.37     1653.44     19.49 o
   3   5  16     3566.53     3724.91     35.46 o
   4   5  16      383.10      351.51     11.56 o
   5   5  16       79.40      100.44      8.49 o
   6   5  16       69.36       36.88      9.06 o
   7   5  16        3.16        6.37      9.41 o
   8   5  16       33.87       19.44     12.62 o
   9   5  16      456.50      485.87     35.95 o
  10   5  16       92.49       93.74     23.12 o
  11   5  16      854.86      773.98     48.35 o
  12   5  16      170.79      180.06     30.69 o
  13   5  16      365.88      306.86     37.59 o
  14   5  16       89.15       69.20     26.42 o
   0   6  16     1258.71     1263.83     28.49 o
   1   6  16      555.05      572.39     13.46 o
   2   6  16       53.49       80.12      6.55 o
   3   6  16     3253.91     3340.73     36.48 o
   4   6  16      236.05      248.19     11.79 o
   5   6  16      142.76      141.88     11.22 o
   6   6  16       26.22       21.58      8.10 o
   7   6  16     1950.17     1989.17     58.47 o
   8   6  16        1.13        9.00     16.20 o
   9   6  16      988.15      972.60     57.14 o
  10   6  16        3.08        2.07     18.04 o
  11   6  16        0.78       -6.44     20.70 o
  12   6  16        0.05       19.65     26.01 o
  13   6  16        6.87       15.44     24.83 o
  14   6  16       65.77       60.42     48.48 o
   1   7  16       43.30       52.96      6.54 o
   2   7  16      300.38      304.22     13.35 o
   3   7  16       85.97      104.52      8.46 o
   4   7  16      194.68      186.57     13.38 o
   5   7  16       15.03        7.34      8.03 o
   6   7  16      178.39      139.51     18.33 o
   7   7  16      163.35      117.95     25.05 o
   8   7  16       93.15       49.53     26.98 o
   9   7  16      129.41      114.51     27.03 o
  10   7  16       25.61      -20.19     21.69 o
  11   7  16       64.34      142.03     54.61 o
  12   7  16      107.43       88.23     31.84 o
  13   7  16      130.66      123.99     48.16 o
   0   8  16      933.70      879.45     35.35 o
   1   8  16      369.34      314.79     13.52 o
   2   8  16      123.70      124.72     10.71 o
   3   8  16      414.78      413.75     15.24 o
   4   8  16      311.73      237.72     20.41 o
   5   8  16     1074.10     1124.90     39.51 o
   6   8  16      114.59      138.03     20.90 o
   7   8  16      412.89      394.75     39.65 o
   8   8  16       18.61       19.89     20.75 o
   9   8  16      471.69      469.47     54.15 o
  10   8  16      238.87      139.80     40.95 o
  11   8  16        0.09       37.99     33.98 o
  12   8  16        0.00       30.43     38.81 o
   1   9  16       60.46       54.07      9.50 o
   2   9  16      102.33      135.91     12.15 o
   3   9  16       98.34       90.51     16.53 o
   4   9  16      306.46      287.26     30.39 o
   5   9  16      113.69       57.21     30.60 o
   6   9  16        2.09        9.23     15.62 o
   7   9  16       68.51       53.73     23.37 o
   8   9  16        2.92        2.65     19.98 o
   9   9  16       46.19       19.51     24.30 o
  10   9  16      224.75      169.60     35.09 o
  11   9  16      209.29      229.08     40.58 o
   0  10  16      221.26      220.30     22.11 o
   1  10  16      102.89      108.67     12.61 o
   2  10  16       44.92       27.88     10.51 o
   3  10  16      207.11      194.44     23.24 o
   4  10  16       38.32       52.96     18.32 o
   5  10  16      182.17      206.90     24.68 o
   6  10  16      170.13      192.83     28.26 o
   7  10  16       57.58       96.09     26.42 o
   8  10  16        6.91       -7.24     21.33 o
   9  10  16      357.02      554.54     80.39 o
  10  10  16        4.40       21.80     28.59 o
   1  11  16      756.24      881.49     29.91 o
   2  11  16       26.63       15.79     13.56 o
   3  11  16      369.99      384.05     26.61 o
   4  11  16        3.33        2.17     13.15 o
   5  11  16       48.29       34.50     16.68 o
   6  11  16       45.72       57.46     21.05 o
   7  11  16        0.25       -0.99     20.09 o
   8  11  16       16.47       14.17     24.96 o
   0  12  16        2.14       -9.63     19.37 o
   1  12  16       14.08       13.45     13.68 o
   2  12  16       23.75       33.40     18.39 o
   3  12  16       71.30       50.68     17.92 o
   4  12  16        3.26        3.64     16.54 o
   5  12  16        0.02       36.79     20.11 o
   6  12  16      309.60      321.20     34.61 o
   1   1  17     2149.27     2076.47     16.74 o
   2   1  17      139.56      152.03      5.71 o
   3   1  17     2750.64     2694.35     23.52 o
   4   1  17       16.69       21.64      4.24 o
   5   1  17      154.02      209.80      8.86 o
   6   1  17     1049.62     1078.20     20.91 o
   7   1  17      136.83      106.00      9.30 o
   8   1  17        1.03        5.92      7.03 o
   9   1  17       43.28       83.72     13.05 o
  10   1  17        3.17        8.08     10.95 o
  11   1  17      464.12      441.40     39.91 o
  12   1  17       22.27       37.32     19.63 o
  13   1  17      231.29      300.96     66.29 o
  14   1  17        7.11        2.85     28.84 o
  15   1  17      205.80      172.14     41.14 o
   0   2  17     2988.00     3073.94     37.20 o
   1   2  17      377.77      466.30      8.12 o
   2   2  17      201.52      208.52      6.46 o
   3   2  17      761.38      737.75     10.81 o
   4   2  17       39.77       28.93      5.37 o
   5   2  17     1244.89     1218.42     18.84 o
   6   2  17      361.52      322.82     12.31 o
   7   2  17       69.41       84.22      8.70 o
   8   2  17     1761.25     1637.96     37.53 o
   9   2  17     1065.57      974.67     38.23 o
  10   2  17       61.94       23.98     14.34 o
  11   2  17        0.69        6.15     15.55 o
  12   2  17        6.80        7.24     19.64 o
  13   2  17       48.39       44.56     21.94 o
  14   2  17       58.35       70.47     32.93 o
  15   2  17        2.97       40.00     32.62 o
   1   3  17      924.17      921.90     12.71 o
   2   3  17      981.10     1068.95     13.52 o
   3   3  17      127.17      127.90      5.39 o
   4   3  17        0.01       10.72      3.74 o
   5   3  17     1599.59     1560.50     24.60 o
   6   3  17     2499.72     2415.54     33.31 o
   7   3  17     1078.02     1011.31     24.89 o
   8   3  17     1041.16      998.20     28.32 o
   9   3  17      195.65      209.58     21.98 o
  10   3  17      316.15      305.28     30.03 o
  11   3  17      849.39      998.06     51.17 o
  12   3  17      108.20      135.22     26.75 o
  13   3  17      133.86      108.68     31.59 o
  14   3  17      199.51      106.48     37.64 o
  15   3  17      386.59      445.75     57.66 o
   0   4  17       23.63       25.30      5.47 o
   1   4  17     1158.19     1129.63     15.16 o
   2   4  17       48.49       26.11      3.67 o
   3   4  17     1065.14     1035.59     14.58 o
   4   4  17      583.31      574.97     18.77 o
   5   4  17     6681.04     6585.09     71.31 o
   6   4  17     1691.15     1655.08     27.95 o
   7   4  17     2304.64     2123.36     40.11 o
   8   4  17     1416.60     1309.94     42.96 o
   9   4  17      181.58      215.91     29.71 o
  10   4  17      696.63      649.78     36.46 o
  11   4  17      110.37      101.91     23.95 o
  12   4  17      248.36      193.74     30.30 o
  13   4  17        3.58       -1.72     25.45 o
  14   4  17      126.95      149.59     32.55 o
  15   4  17      288.84      171.80     34.82 o
   1   5  17        9.28       21.33      4.59 o
   2   5  17      113.74      105.45      6.26 o
   3   5  17      566.75      524.86     13.39 o
   4   5  17       35.58       29.38      5.68 o
   5   5  17      475.69      514.90     17.18 o
   6   5  17      341.41      302.22     19.98 o
   7   5  17       29.57       10.53     10.19 o
   8   5  17       61.07       56.59     14.78 o
   9   5  17      759.67      658.35     40.93 o
  10   5  17      810.36      789.19     46.49 o
  11   5  17       66.02       69.04     21.50 o
  12   5  17        3.00        7.73     21.11 o
  13   5  17       70.16       69.28     26.51 o
  14   5  17       32.78       14.61     24.53 o
   0   6  17     1360.47     1389.58     30.47 o
   1   6  17       15.28        6.11      5.08 o
   2   6  17      189.21      184.59      9.68 o
   3   6  17     5061.63     5015.23     51.89 o
   4   6  17     1263.67     1197.98     24.30 o
   5   6  17       34.90       53.74      9.56 o
   6   6  17      404.37      380.76     27.09 o
   7   6  17      505.65      567.36     34.19 o
   8   6  17      204.87      156.52     27.12 o
   9   6  17       26.92       79.79     25.54 o
  10   6  17        6.37       17.02     21.41 o
  11   6  17       53.81       60.28     25.30 o
  12   6  17       15.82       35.68     24.93 o
  13   6  17        1.57       28.24     28.11 o
  14   6  17        6.95        6.67     35.30 o
   1   7  17     2298.89     2412.03     39.23 o
   2   7  17       21.70       22.89      5.85 o
   3   7  17      886.32      917.28     20.44 o
   4   7  17      167.48      170.82     12.99 o
   5   7  17        0.20       18.02      9.53 o
   6   7  17      425.96      458.39     38.10 o
   7   7  17      331.67      269.82     55.03 o
   8   7  17        5.67        5.93     19.19 o
   9   7  17       22.96       -1.52     19.35 o
  10   7  17       41.35       32.23     26.33 o
  11   7  17      501.76      554.82     53.22 o
  12   7  17        0.01       -3.36     25.98 o
  13   7  17      313.30      343.88     71.23 o
   0   8  17      163.93      165.61     26.31 o
   1   8  17       12.67        7.15      6.29 o
   2   8  17       13.28       10.80      6.69 o
   3   8  17       32.16       33.83      7.51 o
   4   8  17       14.76        6.56      9.13 o
   5   8  17        3.78       41.14     15.55 o
   6   8  17        0.05        8.55     16.26 o
   7   8  17       17.17       33.71     20.94 o
   8   8  17       98.38      101.42     26.18 o
   9   8  17       33.20       56.21     23.63 o
  10   8  17       25.79       31.31     24.76 o
  11   8  17      156.97      215.99     84.43 o
  12   8  17       32.20       69.63     31.22 o
   1   9  17      452.00      486.68     19.78 o
   2   9  17       46.19       43.21      9.53 o
   3   9  17     1001.45      894.01     69.74 o
   4   9  17        8.65      -12.22     12.22 o
   5   9  17       68.47       94.84     20.16 o
   6   9  17       30.74        8.44     19.04 o
   7   9  17       58.82       39.59     22.43 o
   8   9  17      166.15      152.74     41.90 o
   9   9  17      115.68       59.55     25.91 o
  10   9  17        0.64       15.05     26.39 o
  11   9  17      404.89      441.12     49.93 o
   0  10  17      436.35      514.84     39.98 o
   1  10  17       61.61       74.09     11.50 o
   2  10  17       26.82       25.21     10.14 o
   3  10  17       47.59       61.63     14.76 o
   4  10  17        5.54       21.93     13.38 o
   5  10  17      605.50      690.01     69.82 o
   6  10  17        6.66       24.05     21.05 o
   7  10  17      545.24      495.59     47.48 o
   8  10  17        0.90      -12.42     22.80 o
   9  10  17      326.48      361.70     45.23 o
  10  10  17       43.70       35.49     29.04 o
   1  11  17       20.83       28.32     15.75 o
   2  11  17       28.59        7.82     11.26 o
   3  11  17        2.42        5.66     13.59 o
   4  11  17      103.53       81.39     17.63 o
   5  11  17       46.16       33.87     17.49 o
   6  11  17        3.39      -10.55     17.62 o
   7  11  17        4.82       -1.03     19.19 o
   8  11  17        7.48       22.59     26.99 o
   0  12  17        0.08        8.72     19.23 o
   1  12  17        0.76       13.23     14.23 o
   2  12  17        0.00       -4.27     16.29 o
   3  12  17       35.93       28.41     16.53 o
   4  12  17        0.05       -0.54     15.70 o
   5  12  17      630.42      828.07     43.31 o
   0   0  18      246.05      309.14     13.15 o
   1   0  18     1128.06     1296.85     23.60 o
   2   0  18      887.80      822.75     15.82 o
   3   0  18      310.13      288.64     10.41 o
   4   0  18     2759.98     2920.24     45.82 o
   5   0  18     3618.79     3376.84     51.68 o
   6   0  18      111.29       85.81     11.30 o
   7   0  18       34.22       21.58      9.39 o
   8   0  18      297.20      247.72     21.71 o
   9   0  18     2414.45     2440.68    108.20 o
  10   0  18      146.20      141.30     20.86 o
  11   0  18      115.36       70.94     48.06 o
  12   0  18      266.57      253.75     70.50 o
  13   0  18       50.17      120.96     56.38 o
  14   0  18       16.71       44.57     37.40 o
  15   0  18       86.70       34.22     41.10 o
   1   1  18      183.80      168.44      5.36 o
   2   1  18      320.16      325.13      8.08 o
   3   1  18       97.12       96.82      4.30 o
   4   1  18        7.06        9.21      3.87 o
   5   1  18      296.72      300.66     10.60 o
   6   1  18      527.74      585.53     16.33 o
   7   1  18     1828.30     1643.88     29.11 o
   8   1  18        0.26        1.10      7.18 o
   9   1  18      680.49      626.49     26.45 o
  10   1  18      125.03       79.82     14.75 o
  11   1  18       80.41       85.45     20.50 o
  12   1  18       63.85       27.37     24.72 o
  13   1  18      335.70      404.26     49.91 o
  14   1  18      585.23      623.12     61.14 o
  15   1  18        0.08       17.01     33.52 o
   0   2  18        6.09        5.25      4.07 o
   1   2  18     2511.05     2676.87     24.81 o
   2   2  18      230.16      246.11      7.80 o
   3   2  18     1057.00      974.56     13.12 o
   4   2  18     2867.97     2901.92     32.01 o
   5   2  18     3030.82     2954.02     33.27 o
   6   2  18      370.41      393.30     13.57 o
   7   2  18      535.16      478.54     17.12 o
   8   2  18       14.09       22.30      8.44 o
   9   2  18      192.74      202.98     15.60 o
  10   2  18       21.77       30.40     14.05 o
  11   2  18       72.12       97.70     22.10 o
  12   2  18        0.45       15.36     19.26 o
  13   2  18       11.38       48.00     22.14 o
  14   2  18      122.56      137.11     35.90 o
  15   2  18      229.84      238.12     46.13 o
   1   3  18     4397.96     4313.62     37.56 o
   2   3  18      280.82      266.85      7.81 o
   3   3  18     1755.05     1634.38     17.52 o
   4   3  18       79.00       77.10      6.51 o
   5   3  18        9.44       19.92      5.44 o
   6   3  18      591.20      597.73     17.80 o
   7   3  18       28.70       16.17      7.27 o
   8   3  18       63.13       53.47     10.69 o
   9   3  18     1257.41     1225.64     43.43 o
  10   3  18      397.22      403.36     38.06 o
  11   3  18      459.84      479.77     38.88 o
  12   3  18      124.41      118.37     26.22 o
  13   3  18       43.81       84.13     25.56 o
  14   3  18      803.60      976.17     58.00 o
  15   3  18      114.56      148.38     66.04 o
   0   4  18       22.24       36.07      5.75 o
   1   4  18       17.85       26.48      3.85 o
   2   4  18       36.66       38.91      4.01 o
   3   4  18      395.34      436.66      9.86 o
   4   4  18      364.33      355.89     12.14 o
   5   4  18      369.88      383.64     13.98 o
   6   4  18      105.59       88.63      9.40 o
   7   4  18       15.50       34.96      8.87 o
   8   4  18       35.59       46.74     13.99 o
   9   4  18      118.81       99.30     18.55 o
  10   4  18       34.02       33.40     15.75 o
  11   4  18       73.20       41.06     20.43 o
  12   4  18        0.77       -6.66     17.75 o
  13   4  18       30.63       -1.02     21.50 o
  14   4  18        6.05       -5.60     23.55 o
  15   4  18        0.01       38.33     26.72 o
   1   5  18     3138.86     3220.48     34.23 o
   2   5  18       25.62       19.94      4.65 o
   3   5  18      335.84      299.69     10.51 o
   4   5  18        4.23        7.05      5.62 o
   5   5  18       31.24       30.10      8.07 o
   6   5  18        0.30        2.69      9.52 o
   7   5  18        0.05       -1.81     10.62 o
   8   5  18      371.36      350.45     26.68 o
   9   5  18      341.47      390.52     41.49 o
  10   5  18       76.17       69.15     21.08 o
  11   5  18      435.59      533.73     43.96 o
  12   5  18        9.91       25.81     21.32 o
  13   5  18      198.07      210.70     39.90 o
  14   5  18       45.56       66.77     34.86 o
   0   6  18     3651.47     3484.28     54.87 o
   1   6  18       44.85       54.90      7.00 o
   2   6  18      381.93      396.96     11.99 o
   3   6  18     1355.00     1282.19     21.52 o
   4   6  18        0.05        1.44      6.33 o
   5   6  18       18.23       31.10      9.40 o
   6   6  18        2.57        1.39     11.56 o
   7   6  18      712.79      660.30     53.69 o
   8   6  18       34.19       47.16     20.16 o
   9   6  18      437.80      415.20     51.39 o
  10   6  18       72.76       37.46     23.89 o
  11   6  18       15.56        3.91     21.54 o
  12   6  18        6.34        9.80     23.96 o
  13   6  18       14.79        8.24     27.52 o
  14   6  18       57.68       52.55     52.33 o
   1   7  18      298.14      294.85     12.18 o
   2   7  18      651.06      650.30     16.58 o
   3   7  18      210.13      187.22     14.34 o
   4   7  18      227.27      178.41     13.47 o
   5   7  18        0.46       13.47     10.23 o
   6   7  18      731.71      813.50     45.41 o
   7   7  18        1.65       12.14     17.61 o
   8   7  18        1.80      -11.93     15.99 o
   9   7  18      216.13      243.51     43.13 o
  10   7  18       93.51      132.03     32.02 o
  11   7  18        5.48       18.69     25.56 o
  12   7  18       72.36       35.10     28.71 o
  13   7  18        8.31       32.72     29.06 o
   0   8  18     4857.73     4839.94     87.18 o
   1   8  18       12.67        6.87      7.05 o
   2   8  18       34.69       32.82      8.08 o
   3   8  18      885.81      812.14     24.44 o
   4   8  18      382.96      400.05     21.53 o
   5   8  18      900.77      896.18     42.50 o
   6   8  18        0.03       25.88     17.74 o
   7   8  18     1266.12     1364.56     65.13 o
   8   8  18       51.42       30.25     21.00 o
   9   8  18      462.72      524.41    137.80 o
  10   8  18      135.53      144.62     45.62 o
  11   8  18      164.03      221.23     38.13 o
  12   8  18      400.33      363.70     56.49 o
   1   9  18      618.35      637.50     22.25 o
   2   9  18      452.52      479.04     19.50 o
   3   9  18       16.59       29.97      9.41 o
   4   9  18        5.05       -4.83     12.85 o
   5   9  18      641.64      676.15     79.35 o
   6   9  18      562.17      586.09     75.78 o
   7   9  18        3.52       21.57     21.26 o
   8   9  18       77.96      125.75     28.55 o
   9   9  18       12.34        2.58     22.61 o
  10   9  18      242.57      305.21     60.71 o
  11   9  18      875.95     1159.96     93.95 o
   0  10  18       62.33       65.81     16.20 o
   1  10  18      182.32      229.68     19.91 o
   2  10  18        0.75       -2.06      9.07 o
   3  10  18       93.32       63.47     14.68 o
   4  10  18        0.40       18.41     13.30 o
   5  10  18      187.75      189.70     27.10 o
   6  10  18      103.60      112.17     27.45 o
   7  10  18        8.04       24.17     22.87 o
   8  10  18        1.68       19.36     28.25 o
   9  10  18       12.89       31.35     27.64 o
   1  11  18      481.52      487.75     31.45 o
   2  11  18        7.79       26.24     11.41 o
   3  11  18       97.68      118.47     18.77 o
   4  11  18       94.08       77.90     18.99 o
   5  11  18       86.43       55.38     21.21 o
   6  11  18        0.62       10.01     18.62 o
   7  11  18       45.13        7.15     24.99 o
   8  11  18       22.42       80.24     40.01 o
   0  12  18       57.25       35.51     21.43 o
   1  12  18        6.02       -4.36     13.43 o
   2  12  18       10.30        7.35     17.30 o
   3  12  18       19.34       40.16     17.21 o
   4  12  18       25.59       29.38     18.99 o
   5  12  18        2.37       36.53     20.36 o
   1   1  19     3006.64     3026.24     22.56 o
   2   1  19      247.50      276.32      6.44 o
   3   1  19     3220.21     3128.33     28.64 o
   4   1  19      291.11      256.03      9.34 o
   5   1  19      857.69      700.31     22.33 o
   6   1  19      547.76      502.13     15.58 o
   7   1  19     1809.77     1626.90     30.32 o
   8   1  19       23.48       31.57      8.27 o
   9   1  19      104.36      142.82     15.45 o
  10   1  19        3.85        4.20     11.98 o
  11   1  19      651.64      681.74     62.81 o
  12   1  19        0.95       16.99     23.80 o
  13   1  19     1039.18     1187.40     82.99 o
  14   1  19       31.53       86.42     35.92 o
  15   1  19      237.25      313.30     50.59 o
   0   2  19        6.74        6.62      4.19 o
   1   2  19     1975.38     2072.93     20.04 o
   2   2  19      217.80      224.47      6.24 o
   3   2  19      246.69      275.73      7.67 o
   4   2  19       21.58       17.88      4.49 o
   5   2  19     2666.46     2436.20     31.50 o
   6   2  19       75.38       64.85      7.49 o
   7   2  19     1584.10     1534.10     31.11 o
   8   2  19      255.61      231.93     22.92 o
   9   2  19      645.02      613.49     27.36 o
  10   2  19      180.51      216.09     22.72 o
  11   2  19       16.98       18.62     17.68 o
  12   2  19        2.17        6.28     18.86 o
  13   2  19        0.12       15.42     20.65 o
  14   2  19        0.70        1.04     28.77 o
  15   2  19      252.75      309.54     50.11 o
   1   3  19      151.95      111.81      5.79 o
   2   3  19        0.07        7.67      3.02 o
   3   3  19       35.96       64.71      4.82 o
   4   3  19      771.72      785.26     15.46 o
   5   3  19       87.59      114.60     11.22 o
   6   3  19       50.77       44.18      7.51 o
   7   3  19        3.67       12.06      7.53 o
   8   3  19        1.97        0.85      8.78 o
   9   3  19        2.07        8.24     12.33 o
  10   3  19      259.12      243.95     29.19 o
  11   3  19        0.76       59.44     21.04 o
  12   3  19       33.46       10.89     20.01 o
  13   3  19       91.61       84.12     25.89 o
  14   3  19        0.01       -2.16     23.32 o
  15   3  19       56.63       61.98     38.43 o
   0   4  19      351.99      325.46     13.78 o
   1   4  19      153.65      158.99      6.58 o
   2   4  19     1413.39     1373.37     16.77 o
   3   4  19     3272.29     3191.71     31.77 o
   4   4  19      203.29      172.54      9.98 o
   5   4  19      917.51      884.95     21.66 o
   6   4  19      185.99      144.53     12.65 o
   7   4  19     1166.02     1023.55     28.07 o
   8   4  19        0.76        3.02     11.39 o
   9   4  19       34.00       57.50     16.04 o
  10   4  19      706.35      702.16     49.97 o
  11   4  19       56.90       74.76     21.85 o
  12   4  19        1.21       10.68     19.65 o
  13   4  19       88.30      104.21     27.05 o
  14   4  19       44.24       65.58     27.17 o
   1   5  19      295.81      286.29      9.89 o
   2   5  19      448.27      437.56     13.37 o
   3   5  19      787.79      704.94     13.59 o
   4   5  19      415.97      425.83     17.64 o
   5   5  19       81.41       68.64     10.67 o
   6   5  19       21.97       18.94     10.29 o
   7   5  19        0.00        6.97     11.04 o
   8   5  19        2.79       17.17     12.44 o
   9   5  19      374.05      331.70     28.24 o
  10   5  19      139.19      155.48     27.03 o
  11   5  19      147.29      117.63     28.58 o
  12   5  19        1.68        8.78     21.11 o
  13   5  19      630.34      748.43    127.64 o
  14   5  19        8.46       14.68     25.38 o
   0   6  19      953.57      971.34     33.22 o
   1   6  19       17.62       10.65      5.53 o
   2   6  19      130.12      158.90     10.60 o
   3   6  19      317.81      303.46     12.09 o
   4   6  19      167.71      142.51     16.13 o
   5   6  19      502.22      532.55     32.26 o
   6   6  19       17.35       30.51     13.18 o
   7   6  19      380.59      386.48     30.19 o
   8   6  19      284.18      254.22     57.92 o
   9   6  19      129.33      166.60     30.17 o
  10   6  19       19.58       -4.88     20.79 o
  11   6  19       27.85       46.84     29.06 o
  12   6  19      146.63      113.83     30.95 o
  13   6  19        4.30       20.92     27.28 o
   1   7  19      553.05      540.52     16.48 o
   2   7  19      205.13      201.33     13.70 o
   3   7  19     1228.62     1265.68     25.52 o
   4   7  19        5.49       -1.39      9.11 o
   5   7  19      386.82      349.84     27.66 o
   6   7  19      484.42      513.74     34.89 o
   7   7  19      499.15      525.72     43.58 o
   8   7  19       72.10       55.58     22.10 o
   9   7  19        0.27        3.74     20.95 o
  10   7  19      267.48      311.82     40.98 o
  11   7  19      749.28      672.36     72.33 o
  12   7  19       31.93       46.78     28.37 o
  13   7  19      256.04      285.68     46.90 o
   0   8  19       91.11      116.92     14.59 o
   1   8  19      466.39      441.85     19.01 o
   2   8  19        2.37       16.26      7.67 o
   3   8  19      318.58      322.20     16.01 o
   4   8  19       42.12       34.66     13.06 o
   5   8  19      311.39      266.38     43.03 o
   6   8  19      378.24      407.78     39.25 o
   7   8  19        5.38       13.31     19.64 o
   8   8  19       52.01       38.96     21.76 o
   9   8  19      228.50      224.41     35.32 o
  10   8  19        9.37       20.26     24.34 o
  11   8  19        3.45       22.23     27.10 o
  12   8  19      370.62      402.25     50.51 o
   1   9  19      256.30      263.54     16.06 o
   2   9  19      134.98       99.29     11.98 o
   3   9  19      483.03      430.93     28.22 o
   4   9  19      436.97      390.42     41.14 o
   5   9  19        2.98       -2.78     17.21 o
   6   9  19      409.64      410.84     53.59 o
   7   9  19       11.32       -0.02     19.01 o
   8   9  19       58.00       64.93     25.51 o
   9   9  19      118.75       97.02     31.34 o
  10   9  19      282.66      192.93     37.24 o
  11   9  19        2.40       25.25     29.03 o
   0  10  19      464.34      459.73     29.83 o
   1  10  19       80.78       82.83     14.69 o
   2  10  19        9.53       12.17     10.33 o
   3  10  19      312.59      330.74     24.39 o
   4  10  19      568.80      586.59     40.41 o
   5  10  19      112.56       86.22     26.06 o
   6  10  19       94.35       71.45     27.06 o
   7  10  19      557.88      560.50     83.11 o
   8  10  19      259.56      176.40     35.08 o
   9  10  19       27.63      -10.77     24.93 o
   1  11  19       97.25      119.47     15.38 o
   2  11  19        0.31        2.96     11.51 o
   3  11  19      176.91      238.08     23.24 o
   4  11  19        8.81        1.38     15.98 o
   5  11  19       25.76       33.16     22.22 o
   6  11  19      156.90      117.07     41.07 o
   7  11  19       19.21       -3.72     24.43 o
   0  12  19      243.04      280.40     34.66 o
   1  12  19      134.77      103.21     18.14 o
   2  12  19        0.73       -3.28     16.91 o
   3  12  19        3.03       12.71     16.70 o
   4  12  19        0.67       34.41     20.79 o
   0   0  20    28643.39    29687.17    336.97 o
   1   0  20     3087.35     3256.06     35.72 o
   2   0  20      461.08      473.88     17.99 o
   3   0  20     1804.91     1733.61     29.16 o
   4   0  20     1338.72     1452.99     30.24 o
   5   0  20     3943.66     3768.32     57.39 o
   6   0  20       47.57       43.61      9.59 o
   7   0  20     1227.49     1127.16     57.99 o
   8   0  20      526.11      526.39     29.39 o
   9   0  20      224.84      261.32     24.44 o
  10   0  20       39.83       41.60     71.65 o
  11   0  20        0.09      -15.33     33.83 o
  12   0  20        7.80      -22.00     42.26 o
  13   0  20       66.33       85.50     38.16 o
  14   0  20      150.99      177.73     59.50 o
  15   0  20      145.56      162.70     93.21 o
   1   1  20     1953.57     1910.17     17.91 o
   2   1  20     2261.34     2475.19     22.64 o
   3   1  20        0.36       17.31      3.28 o
   4   1  20       16.44        9.36      4.21 o
   5   1  20       29.24       32.16      6.11 o
   6   1  20        7.77       25.50      6.92 o
   7   1  20      306.32      292.88     20.29 o
   8   1  20     1271.35     1234.86     28.77 o
   9   1  20      455.16      425.33     22.01 o
  10   1  20       23.56       24.14     13.40 o
  11   1  20       37.66       74.23     20.66 o
  12   1  20      123.92       92.56     31.95 o
  13   1  20        1.17       14.48     27.64 o
  14   1  20      121.55      137.55     36.53 o
  15   1  20        0.98       -6.58     33.36 o
   0   2  20        4.51       16.79      4.96 o
   1   2  20      189.01      231.41      6.79 o
   2   2  20     1772.95     1769.57     19.29 o
   3   2  20        4.15        7.55      3.28 o
   4   2  20     1147.33     1068.68     17.79 o
   5   2  20     1126.55     1127.04     20.53 o
   6   2  20       74.84       67.97      7.44 o
   7   2  20     1201.00     1098.07     28.18 o
   8   2  20      231.61      224.95     17.76 o
   9   2  20     1319.56     1351.43     43.70 o
  10   2  20      357.99      296.28     26.07 o
  11   2  20      753.35      770.42     46.15 o
  12   2  20      139.26      124.11     31.27 o
  13   2  20       25.10       47.36     29.92 o
  14   2  20      106.18       60.06     34.81 o
  15   2  20       69.22       77.00     39.02 o
   1   3  20     5333.23     5391.09     44.17 o
   2   3  20      203.52      193.29      7.84 o
   3   3  20      487.50      418.47     14.38 o
   4   3  20      433.83      415.87     12.14 o
   5   3  20      859.04      764.22     25.59 o
   6   3  20     1134.56     1061.69     24.41 o
   7   3  20      393.00      411.57     18.12 o
   8   3  20     1521.74     1436.73     46.76 o
   9   3  20     1008.17     1016.03     44.69 o
  10   3  20        5.06        9.13     14.80 o
  11   3  20     1488.03     1446.92     62.30 o
  12   3  20       25.27       23.66     19.56 o
  13   3  20     1174.45     1265.26     62.73 o
  14   3  20        1.88       14.57     24.28 o
  15   3  20      277.93      295.11     50.81 o
   0   4  20       17.06       15.53      5.64 o
   1   4  20       63.87       92.25      5.85 o
   2   4  20      164.23      134.65      7.57 o
   3   4  20      215.41      191.97      9.50 o
   4   4  20        2.58        3.69      5.38 o
   5   4  20      302.68      286.55     14.07 o
   6   4  20      685.13      661.81     26.05 o
   7   4  20      513.47      481.29     24.60 o
   8   4  20      158.17      105.56     27.74 o
   9   4  20      241.06      225.80     23.70 o
  10   4  20        5.66        7.27     15.16 o
  11   4  20      202.28      246.05     31.45 o
  12   4  20       49.90       63.04     23.36 o
  13   4  20        6.24      -22.96     30.27 o
  14   4  20       13.16       -0.88     25.07 o
   1   5  20      192.70      165.08      9.19 o
   2   5  20      177.27      149.61      8.30 o
   3   5  20       72.62       44.21      6.23 o
   4   5  20      277.75      284.04     14.00 o
   5   5  20        2.07       14.92      8.35 o
   6   5  20       17.36       17.76     11.43 o
   7   5  20       73.08       67.88     15.23 o
   8   5  20      375.01      463.14     30.12 o
   9   5  20      691.19      760.55     38.63 o
  10   5  20        0.12      -12.18     16.02 o
  11   5  20       26.95       17.98     19.65 o
  12   5  20       22.75       14.36     21.68 o
  13   5  20       59.79       90.07     27.79 o
  14   5  20        1.65       27.06     40.08 o
   0   6  20      197.48      142.04     11.95 o
   1   6  20        1.30        9.24      5.83 o
   2   6  20      425.38      430.11     14.56 o
   3   6  20       19.28        9.57      7.04 o
   4   6  20       32.33       29.77      9.53 o
   5   6  20      750.86      707.69     35.52 o
   6   6  20      178.19      193.51     22.78 o
   7   6  20      275.23      242.43     50.78 o
   8   6  20       11.01       21.96     15.18 o
   9   6  20      188.91      167.55     30.02 o
  10   6  20      234.48      250.11     64.59 o
  11   6  20        8.04       -3.99     23.18 o
  12   6  20      151.04      137.90     35.20 o
  13   6  20        0.05       -1.31     26.66 o
   1   7  20      165.24      183.66     10.41 o
   2   7  20      465.51      496.15     18.99 o
   3   7  20       26.79       30.11      7.48 o
   4   7  20      540.40      522.57     28.37 o
   5   7  20        3.01       29.63     13.86 o
   6   7  20        0.68       -0.89     13.52 o
   7   7  20        2.02       36.52     19.86 o
   8   7  20       52.60        4.15     17.77 o
   9   7  20       36.73       -0.72     20.04 o
  10   7  20      218.47      195.17     55.71 o
  11   7  20        1.07       32.81     25.37 o
  12   7  20      261.81      249.85     39.78 o
   0   8  20     3871.22     4037.41     81.72 o
   1   8  20      254.61      242.75     15.57 o
   2   8  20       78.12       70.42     10.40 o
   3   8  20      972.92     1038.57     26.07 o
   4   8  20       46.53       45.21     15.07 o
   5   8  20      256.72      266.26     39.03 o
   6   8  20        3.06       -3.13     16.97 o
   7   8  20      480.96      435.85     52.62 o
   8   8  20       27.02       -9.11     19.62 o
   9   8  20      160.32      129.38     29.59 o
  10   8  20       21.98       32.05     26.61 o
  11   8  20      149.18      108.72     34.30 o
   1   9  20     1255.25     1324.78     31.23 o
   2   9  20      230.83      262.29     17.36 o
   3   9  20        2.60        4.76     11.72 o
   4   9  20       25.96       19.52     19.13 o
   5   9  20        1.56        9.98     18.11 o
   6   9  20      101.00      109.30     27.76 o
   7   9  20        7.74        4.12     19.87 o
   8   9  20       52.35       82.14     27.62 o
   9   9  20       75.15       67.60     29.37 o
  10   9  20      187.06      217.49     40.02 o
   0  10  20        0.06       -3.78     13.10 o
   1  10  20       10.94        8.86      9.58 o
   2  10  20        2.47       17.69     10.53 o
   3  10  20       34.56       25.89     13.67 o
   4  10  20      330.73      343.18     51.09 o
   5  10  20       36.90       20.38     24.65 o
   6  10  20       65.22       59.11     25.39 o
   7  10  20       46.07       81.86     28.22 o
   8  10  20        7.80        6.76     23.98 o
   9  10  20       24.14       29.69     27.14 o
   1  11  20       54.39       52.24     13.41 o
   2  11  20        0.17        8.74     14.21 o
   3  11  20       11.59       -8.58     14.87 o
   4  11  20       10.70       36.63     19.27 o
   5  11  20       92.74       62.47     21.38 o
   6  11  20       70.04       73.41     23.16 o
   7  11  20        6.16        5.66     26.94 o
   0  12  20       22.86       36.51     22.89 o
   1  12  20       58.20       45.20     16.33 o
   2  12  20        0.00        4.65     16.05 o
   3  12  20        4.15        0.59     18.46 o
   4  12  20       11.92       -5.72     18.62 o
   1   1  21      661.45      683.15     11.52 o
   2   1  21     2551.17     2681.70     25.53 o
   3   1  21     1692.64     1592.05     20.01 o
   4   1  21       34.25       31.93      5.51 o
   5   1  21      723.80      676.19     16.30 o
   6   1  21     4256.41     3923.38     48.15 o
   7   1  21      288.92      263.51     20.01 o
   8   1  21       26.73       18.38      9.05 o
   9   1  21      113.67      107.39     14.43 o
  10   1  21       46.56       60.97     19.02 o
  11   1  21      691.31      755.51     44.64 o
  12   1  21        0.33      -10.06     24.88 o
  13   1  21      401.18      497.99     56.02 o
  14   1  21        7.54       67.29     40.81 o
  15   1  21      357.82      402.78     72.15 o
   0   2  21      740.87      838.58     18.06 o
   1   2  21       56.09       48.57      4.34 o
   2   2  21     1808.56     1802.89     21.39 o
   3   2  21      240.95      218.71      8.07 o
   4   2  21      636.80      483.07     13.25 o
   5   2  21     2001.64     2006.97     28.83 o
   6   2  21       57.62       47.04      7.38 o
   7   2  21      876.58      823.23     28.56 o
   8   2  21     2024.37     1836.02     43.70 o
   9   2  21      119.11      122.88     22.32 o
  10   2  21      219.39      292.21     26.31 o
  11   2  21       18.52       36.52     19.87 o
  12   2  21      356.83      291.53     49.38 o
  13   2  21       24.99       57.83     31.06 o
  14   2  21      249.23      199.21     43.71 o
  15   2  21       37.53       14.59     33.98 o
   1   3  21      131.02      124.43      6.24 o
   2   3  21      107.15      120.87      7.82 o
   3   3  21       61.13       60.07      5.95 o
   4   3  21      108.81      144.80      8.95 o
   5   3  21        0.73        7.49      5.99 o
   6   3  21        2.52       16.36      7.31 o
   7   3  21      344.13      326.59     17.02 o
   8   3  21        2.00       25.72     11.84 o
   9   3  21        0.12       21.81     13.66 o
  10   3  21      216.54      172.25     22.00 o
  11   3  21      163.34      257.65     30.41 o
  12   3  21       31.89       47.20     22.41 o
  13   3  21      791.45      989.90     59.02 o
  14   3  21       31.15       74.53     35.35 o
   0   4  21      117.46      122.19      9.25 o
   1   4  21      360.44      380.10     10.62 o
   2   4  21     1863.74     1797.89     26.65 o
   3   4  21     1014.53      988.87     17.97 o
   4   4  21       21.86       20.32      6.52 o
   5   4  21      222.94      185.47     12.03 o
   6   4  21      213.99      206.94     19.95 o
   7   4  21     1080.80     1153.06     47.84 o
   8   4  21      111.57       79.79     16.74 o
   9   4  21     2389.97     2297.11     61.96 o
  10   4  21      122.39      128.61     22.09 o
  11   4  21      237.63      237.84     30.95 o
  12   4  21      448.59      480.56     42.28 o
  13   4  21       53.88       20.50     23.18 o
  14   4  21      609.00      728.61    100.39 o
   1   5  21      763.00      769.82     19.17 o
   2   5  21        0.42        2.52      5.22 o
   3   5  21      968.72      868.67     24.44 o
   4   5  21      450.26      414.78     20.63 o
   5   5  21      285.96      303.54     18.08 o
   6   5  21       44.81       66.22     19.34 o
   7   5  21       91.74       62.51     15.78 o
   8   5  21      539.62      454.37     30.64 o
   9   5  21       75.45       61.45     17.14 o
  10   5  21      297.00      311.61     33.38 o
  11   5  21      346.53      288.97     34.05 o
  12   5  21       25.65       12.11     22.77 o
  13   5  21      888.47      913.50     68.43 o
  14   5  21      124.02      151.64     37.86 o
   0   6  21      283.91      255.29     17.33 o
   1   6  21        8.99       16.33      6.29 o
   2   6  21       17.41        7.22      5.32 o
   3   6  21      476.73      447.77     15.48 o
   4   6  21      249.41      204.62     24.91 o
   5   6  21      375.42      426.20     41.43 o
   6   6  21       97.68       85.83     17.84 o
   7   6  21      377.55      406.96     31.77 o
   8   6  21      256.43      233.30     26.61 o
   9   6  21      137.53       90.08     24.87 o
  10   6  21       77.96       55.27     24.06 o
  11   6  21       88.64       77.33     29.03 o
  12   6  21       90.37       80.34     30.37 o
  13   6  21       11.93       -7.11     27.64 o
   1   7  21      249.30      258.26     12.86 o
   2   7  21      110.20      138.42     11.03 o
   3   7  21      426.50      453.46     18.23 o
   4   7  21       27.82       33.02     15.04 o
   5   7  21      492.98      471.75     42.24 o
   6   7  21      686.69      636.25     60.85 o
   7   7  21      463.49      468.25     42.11 o
   8   7  21       81.77       98.41     25.97 o
   9   7  21      106.13       69.38     25.38 o
  10   7  21       13.65       16.15     22.58 o
  11   7  21       17.81       56.61     28.64 o
  12   7  21       66.16      107.03     33.83 o
   0   8  21       15.31       30.47     12.79 o
   1   8  21      388.68      386.51     23.56 o
   2   8  21        3.13       -2.89      8.27 o
   3   8  21      130.71      140.99     21.83 o
   4   8  21      489.78      392.49     29.96 o
   5   8  21      688.58      684.34     54.64 o
   6   8  21       62.13       48.32     20.28 o
   7   8  21        1.85       29.58     20.40 o
   8   8  21        0.47       11.34     21.29 o
   9   8  21        0.27       14.82     22.17 o
  10   8  21        2.34       10.65     23.74 o
  11   8  21       49.91       55.31     31.73 o
   1   9  21      224.94      237.06     15.93 o
   2   9  21      153.27      115.10     15.31 o
   3   9  21       35.94       34.95     15.26 o
   4   9  21       21.33       34.40     18.35 o
   5   9  21       45.05       46.86     22.76 o
   6   9  21      127.37      123.34     28.56 o
   7   9  21        2.05       -5.56     19.54 o
   8   9  21        8.00        6.12     26.89 o
   9   9  21       14.18       11.41     25.22 o
  10   9  21       22.31       28.01     28.25 o
   0  10  21       99.61       79.66     17.46 o
   1  10  21        0.04       10.65     10.06 o
   2  10  21        1.13        2.18      9.99 o
   3  10  21      285.28      323.89     27.08 o
   4  10  21      276.38      345.31     45.89 o
   5  10  21       96.92       64.72     26.60 o
   6  10  21       67.57       61.23     25.43 o
   7  10  21      226.01      211.83     36.69 o
   8  10  21       32.29       19.99     25.89 o
   9  10  21       21.42       17.27     30.10 o
   1  11  21        0.33        8.46     12.37 o
   2  11  21        1.03       -1.72     14.23 o
   3  11  21        0.43        1.49     16.17 o
   4  11  21        4.63       -0.72     17.34 o
   5  11  21       60.25       69.65     21.71 o
   6  11  21       67.46       41.61     22.10 o
   7  11  21        3.09        8.98     39.08 o
   0  12  21      266.31      311.82     56.08 o
   1  12  21       16.17       12.63     15.32 o
   2  12  21        0.59        5.60     18.00 o
   3  12  21       84.58       92.72     24.20 o
   0   0  22    11037.01    11997.00    148.94 o
   1   0  22       90.01       96.93      7.21 o
   2   0  22      312.91      307.66     14.85 o
   3   0  22      173.49      156.48     20.29 o
   4   0  22     1145.68     1096.33     26.74 o
   5   0  22     1407.95     1362.39     50.23 o
   6   0  22     1464.75     1360.90     49.65 o
   7   0  22      567.37      553.50     27.53 o
   8   0  22     1931.93     1752.03     56.53 o
   9   0  22     1236.99     1105.28     52.54 o
  10   0  22     1067.41      943.85    107.50 o
  11   0  22      196.81      286.81     72.47 o
  12   0  22      798.18     1109.70    126.44 o
  13   0  22       84.24       34.23     40.86 o
  14   0  22       56.56       55.64     43.19 o
  15   0  22      265.22      221.64     58.78 o
   1   1  22      823.67      840.90     11.66 o
   2   1  22       17.87       45.42      5.05 o
   3   1  22       99.05      100.91      7.41 o
   4   1  22       32.40       22.75      5.31 o
   5   1  22       34.20       35.82      6.57 o
   6   1  22     4346.65     4439.15     57.10 o
   7   1  22      307.84      295.36     15.16 o
   8   1  22        1.07       -4.71      8.40 o
   9   1  22       49.53       61.93     13.59 o
  10   1  22      327.77      329.70     31.04 o
  11   1  22        0.93        4.55     17.34 o
  12   1  22       86.72      108.00     32.91 o
  13   1  22      591.63      753.51     66.84 o
  14   1  22        0.50        7.81     30.09 o
  15   1  22      138.23      157.40     40.28 o
   0   2  22     2801.64     3017.27     39.16 o
   1   2  22       96.48       91.79      5.29 o
   2   2  22      107.97       88.53      6.35 o
   3   2  22       95.13       72.45      5.94 o
   4   2  22      206.69      191.26      9.93 o
   5   2  22     4693.75     4643.17     50.19 o
   6   2  22      122.36      103.50      9.37 o
   7   2  22      468.95      484.96     20.45 o
   8   2  22        4.37       43.60     11.44 o
   9   2  22      713.44      750.24     33.24 o
  10   2  22       20.30       42.63     18.01 o
  11   2  22       20.54       34.21     20.06 o
  12   2  22      247.39      390.10     57.70 o
  13   2  22       15.49       30.33     30.56 o
  14   2  22       69.92       76.59     42.12 o
   1   3  22     2227.23     2067.16     22.94 o
   2   3  22      965.35     1003.74     18.21 o
   3   3  22     1379.93     1259.02     19.68 o
   4   3  22     1233.59     1109.47     20.52 o
   5   3  22      365.10      377.37     15.94 o
   6   3  22      168.10      161.12     13.46 o
   7   3  22      204.62      181.22     15.60 o
   8   3  22      922.14      890.11     33.45 o
   9   3  22      105.59       91.60     18.08 o
  10   3  22      109.80       93.14     19.30 o
  11   3  22     1046.78     1038.31     54.67 o
  12   3  22      129.37      106.31     25.98 o
  13   3  22       36.55       50.94     25.19 o
  14   3  22      198.18      133.65     39.71 o
   0   4  22      269.61      295.31     13.11 o
   1   4  22      665.45      634.02     13.77 o
   2   4  22     3151.12     3040.39     37.52 o
   3   4  22       36.17       19.55      5.65 o
   4   4  22     1670.58     1405.60     31.99 o
   5   4  22      871.13      728.99     21.04 o
   6   4  22      189.99      147.47     13.49 o
   7   4  22        0.07       11.57     10.83 o
   8   4  22       81.75       93.00     16.98 o
   9   4  22       23.76       73.28     19.28 o
  10   4  22       65.91       56.87     17.49 o
  11   4  22       25.89        7.35     19.18 o
  12   4  22       15.54       28.33     22.92 o
  13   4  22       24.89       62.57     33.56 o
  14   4  22        1.24       28.26     25.91 o
   1   5  22        1.94        2.84      5.18 o
   2   5  22      171.50      219.44     11.74 o
   3   5  22      507.87      537.12     15.53 o
   4   5  22       69.97       48.51      9.59 o
   5   5  22       23.94       23.46      9.46 o
   6   5  22      407.79      382.91     29.36 o
   7   5  22      289.54      197.60     21.62 o
   8   5  22      869.28      903.81     41.95 o
   9   5  22      437.73      372.52     31.40 o
  10   5  22        1.84        1.24     17.28 o
  11   5  22      161.50      196.17     30.50 o
  12   5  22      261.83      259.80     36.03 o
  13   5  22      366.92      388.63     55.37 o
   0   6  22     1296.18     1526.86     39.96 o
   1   6  22      114.67       69.26      8.13 o
   2   6  22       18.98        8.92      6.57 o
   3   6  22      138.48      141.19     14.37 o
   4   6  22      130.13      112.32     23.39 o
   5   6  22      442.21      485.66     31.16 o
   6   6  22      134.74       62.78     16.74 o
   7   6  22      126.47      110.87     20.08 o
   8   6  22        0.89       20.27     16.33 o
   9   6  22       64.97       16.27     24.29 o
  10   6  22      467.41      487.79     48.27 o
  11   6  22       14.47      -21.56     21.56 o
  12   6  22      174.66      139.21     33.88 o
  13   6  22        0.01       -6.84     28.45 o
   1   7  22      102.97       83.74      9.01 o
   2   7  22       70.31       44.56      9.09 o
   3   7  22        2.04       25.70      8.79 o
   4   7  22       79.13       64.71     15.12 o
   5   7  22      330.37      317.22     28.08 o
   6   7  22        4.85       35.46     15.98 o
   7   7  22        1.23        4.75     18.50 o
   8   7  22       47.67       61.24     23.35 o
   9   7  22      247.79      226.96     36.47 o
  10   7  22      343.38      332.12     42.66 o
  11   7  22      362.58      423.17     48.56 o
  12   7  22      389.48      671.86     81.93 o
   0   8  22     2779.49     3103.40     69.83 o
   1   8  22      408.40      348.89     23.66 o
   2   8  22      119.61       92.69     12.11 o
   3   8  22      181.54      194.09     16.51 o
   4   8  22      102.59      102.56     19.50 o
   5   8  22      125.96       98.41     19.98 o
   6   8  22      259.45      232.38     32.57 o
   7   8  22      608.25      617.32     57.92 o
   8   8  22      253.76      179.71     33.01 o
   9   8  22      701.74      804.33     95.68 o
  10   8  22       23.44       26.64     26.63 o
  11   8  22      305.04      351.52     47.62 o
   1   9  22      346.52      332.15     19.41 o
   2   9  22       15.38       34.71     14.83 o
   3   9  22       96.39       97.30     19.86 o
   4   9  22        1.99        9.29     18.54 o
   5   9  22       55.83       27.30     30.18 o
   6   9  22      383.94      359.03     94.08 o
   7   9  22        2.08       21.85     21.80 o
   8   9  22        9.01        4.51     22.35 o
   9   9  22        2.20      -10.56     22.52 o
  10   9  22       17.90       -5.70     27.32 o
   0  10  22      212.93      291.35     26.75 o
   1  10  22      212.64      239.44     17.46 o
   2  10  22       11.86        6.01     10.79 o
   3  10  22      142.39      187.33     27.11 o
   4  10  22        0.69       18.11     20.57 o
   5  10  22       87.89      151.49     30.29 o
   6  10  22        5.29        5.58     35.14 o
   7  10  22       16.98       36.46     25.93 o
   8  10  22        2.83        5.86     24.91 o
   1  11  22      414.95      549.84     26.27 o
   2  11  22      451.47      409.00     38.50 o
   3  11  22       86.00       68.21     20.43 o
   4  11  22       35.82       39.24     20.25 o
   5  11  22       26.82       27.71     20.23 o
   6  11  22       36.93       55.12     27.89 o
   0  12  22      195.88      197.31     31.00 o
   1  12  22       46.00       56.90     17.13 o
   2  12  22       59.89       30.96     19.72 o
   1   1  23      609.03      603.94     12.97 o
   2   1  23     1249.28     1230.41     18.29 o
   3   1  23      146.37      126.35      7.96 o
   4   1  23        6.50        4.54      4.93 o
   5   1  23       18.70       22.69      6.22 o
   6   1  23     3849.02     3747.27     62.67 o
   7   1  23      257.37      235.03     13.54 o
   8   1  23      127.01      106.47     13.43 o
   9   1  23      466.56      444.04     29.24 o
  10   1  23      628.88      650.09     40.56 o
  11   1  23      195.12      166.28     34.84 o
  12   1  23       37.28       31.10     29.18 o
  13   1  23       80.21       79.62     41.63 o
  14   1  23       27.56       54.40     44.87 o
   0   2  23      307.92      317.24     12.15 o
   1   2  23       93.99       83.67      6.25 o
   2   2  23     3212.58     3302.57     35.36 o
   3   2  23       96.93       56.67      5.95 o
   4   2  23       17.61       17.91      5.78 o
   5   2  23     1395.86     1334.65     24.35 o
   6   2  23      275.26      280.56     15.35 o
   7   2  23       34.16       32.67      9.41 o
   8   2  23     1457.92     1345.17     37.23 o
   9   2  23        0.05       23.73     13.09 o
  10   2  23       80.87       88.09     19.60 o
  11   2  23      198.15      173.63     27.16 o
  12   2  23      744.90      695.27     60.79 o
  13   2  23        1.14        7.23     28.19 o
  14   2  23      324.91      446.82     84.64 o
   1   3  23       52.10       51.25      5.50 o
   2   3  23      552.39      552.94     14.54 o
   3   3  23     1274.98     1353.62     22.97 o
   4   3  23      201.70      156.10     10.10 o
   5   3  23      261.72      254.34     13.39 o
   6   3  23       58.19       40.06      8.94 o
   7   3  23      162.24      120.72     15.31 o
   8   3  23      150.46      167.27     21.34 o
   9   3  23        0.00        1.00     14.07 o
  10   3  23       76.20       97.40     19.82 o
  11   3  23      367.14      380.48     36.76 o
  12   3  23       85.38       61.76     24.80 o
  13   3  23       47.95      100.86     26.99 o
  14   3  23        9.32       39.58     36.07 o
   0   4  23        3.08        5.29      5.93 o
   1   4  23       20.41       38.56      5.90 o
   2   4  23       91.32       86.36      8.02 o
   3   4  23      217.92      211.76     12.42 o
   4   4  23     1618.55     1571.95     29.62 o
   5   4  23      287.99      307.21     15.67 o
   6   4  23       59.38       67.04     12.94 o
   7   4  23       77.75       61.36     13.37 o
   8   4  23       57.52       46.85     15.16 o
   9   4  23     2011.72     1957.84     67.96 o
  10   4  23       24.22       33.50     17.66 o
  11   4  23       32.42       54.94     22.33 o
  12   4  23      399.66      350.29     44.88 o
  13   4  23        1.14       -7.23     21.92 o
  14   4  23      766.85      998.06     77.47 o
   1   5  23        1.56        5.35      5.44 o
   2   5  23       20.36       18.09      7.18 o
   3   5  23       51.90       59.75      7.76 o
   4   5  23       55.40       41.95      9.66 o
   5   5  23        1.36       16.92     11.06 o
   6   5  23      211.40      215.88     24.19 o
   7   5  23       25.36       13.92     12.60 o
   8   5  23       24.31       58.67     16.94 o
   9   5  23        6.28        6.43     15.22 o
  10   5  23      140.17      103.79     26.83 o
  11   5  23       22.67       29.70     24.02 o
  12   5  23       16.28       40.83     24.11 o
  13   5  23        0.85       -0.94     24.78 o
   0   6  23      822.22      862.82     28.98 o
   1   6  23      115.35      100.81      9.29 o
   2   6  23       23.29       33.07      7.24 o
   3   6  23      510.40      459.22     17.23 o
   4   6  23      221.12      213.46     23.28 o
   5   6  23      442.28      463.72     41.35 o
   6   6  23      149.00      128.34     20.43 o
   7   6  23      183.29      124.20     29.71 o
   8   6  23      181.85      131.16     23.78 o
   9   6  23      281.82      290.59     66.33 o
  10   6  23        6.68       20.66     21.46 o
  11   6  23      210.06      216.30     37.01 o
  12   6  23      161.70      138.27     35.69 o
   1   7  23     1013.84     1066.07     23.37 o
   2   7  23       67.06       78.19     11.43 o
   3   7  23      180.53      185.00     15.92 o
   4   7  23      462.37      445.89     31.57 o
   5   7  23        0.01       -9.39     12.83 o
   6   7  23      495.25      423.81     32.54 o
   7   7  23       49.72       73.04     23.81 o
   8   7  23      919.22      884.90     60.47 o
   9   7  23      129.57      146.58     30.45 o
  10   7  23       29.26       32.95     25.37 o
  11   7  23      606.92      632.41     57.26 o
  12   7  23      566.12      584.13     58.11 o
   0   8  23       10.50      101.46     16.25 o
   1   8  23        0.95        0.59      8.91 o
   2   8  23      117.37      119.96     15.21 o
   3   8  23      134.89      125.62     17.02 o
   4   8  23      141.37       98.31     19.27 o
   5   8  23       14.28       15.12     15.33 o
   6   8  23       67.94       56.52     21.95 o
   7   8  23        7.35       38.74     23.07 o
   8   8  23        6.50       26.10     23.11 o
   9   8  23        2.73       -5.03     27.79 o
  10   8  23       10.43       19.87     26.22 o
  11   8  23       43.65       48.42     30.37 o
   1   9  23      174.06      170.12     14.19 o
   2   9  23      409.57      496.14     24.86 o
   3   9  23      543.80      485.78     37.78 o
   4   9  23        1.22       11.77     19.00 o
   5   9  23       11.42       12.03     19.13 o
   6   9  23      662.33      673.11     51.08 o
   7   9  23       24.81       32.45     23.21 o
   8   9  23        9.47       33.05     25.13 o
   9   9  23      128.46       70.40     28.04 o
   0  10  23     2041.15     2269.94     86.41 o
   1  10  23       50.14       49.71     12.09 o
   2  10  23        0.43       14.20     11.23 o
   3  10  23      232.85      218.21     33.20 o
   4  10  23      433.93      472.26     43.86 o
   5  10  23      695.12      789.36    102.41 o
   6  10  23      450.18      482.35     77.75 o
   7  10  23      259.15      258.52     47.98 o
   8  10  23       42.14       27.60     26.93 o
   1  11  23       66.82       70.18     15.73 o
   2  11  23      129.27      161.23     24.23 o
   3  11  23       45.72       49.37     20.28 o
   4  11  23      144.11      163.28     26.52 o
   5  11  23       93.30      104.37     27.02 o
   6  11  23        5.19       11.79     34.67 o
   0  12  23       27.33       59.67     24.58 o
   1  12  23        0.28       10.22     46.98 o
   0   0  24     4624.40     4711.06     83.78 o
   1   0  24     1865.23     1900.55     47.32 o
   2   0  24      944.58      913.05     24.59 o
   3   0  24     3297.82     3283.23     53.19 o
   4   0  24      186.47      151.11     14.13 o
   5   0  24     1015.32      954.64     30.48 o
   6   0  24      581.81      552.62     27.38 o
   7   0  24      115.97       93.92     15.22 o
   8   0  24     1967.23     1850.13     57.30 o
   9   0  24      113.31       93.32     26.78 o
  10   0  24      154.56      138.59     53.75 o
  11   0  24      375.95      426.72     90.97 o
  12   0  24      975.49     1099.85    128.19 o
  13   0  24        4.06       19.00     35.10 o
  14   0  24      122.44       76.59     48.29 o
   1   1  24     1416.40     1491.20     22.12 o
   2   1  24     2166.51     2255.80     28.07 o
   3   1  24      225.92      203.17      9.03 o
   4   1  24        2.38        2.98      5.25 o
   5   1  24     1190.17     1212.53     23.97 o
   6   1  24     1403.11     1401.75     27.66 o
   7   1  24      891.96      814.05     23.66 o
   8   1  24        6.50        9.95     10.32 o
   9   1  24       12.92       10.65     12.32 o
  10   1  24       15.77       13.34     16.44 o
  11   1  24      118.39      131.80     38.16 o
  12   1  24        4.45       11.09     28.40 o
  13   1  24      106.58      130.80     38.35 o
  14   1  24       43.75       -2.25     32.83 o
   0   2  24      103.80       93.44      9.27 o
   1   2  24     2976.21     3104.73     33.99 o
   2   2  24      101.14      101.15      7.76 o
   3   2  24        0.05       -0.31      4.36 o
   4   2  24      181.62      146.86      9.36 o
   5   2  24      253.27      286.04     13.01 o
   6   2  24      610.24      546.57     20.27 o
   7   2  24      262.72      235.16     18.10 o
   8   2  24      124.79      125.48     15.69 o
   9   2  24     1185.29     1275.36     47.34 o
  10   2  24      601.26      603.48     36.55 o
  11   2  24        6.68       33.94     20.81 o
  12   2  24      300.05      306.96     35.44 o
  13   2  24       38.39       15.14     29.39 o
  14   2  24      178.99      371.44     54.60 o
   1   3  24       32.46       31.08      5.77 o
   2   3  24       63.90       97.14      8.10 o
   3   3  24     2903.85     2909.29     45.43 o
   4   3  24      110.19       69.46      8.08 o
   5   3  24       80.36       72.73     11.53 o
   6   3  24      495.79      499.08     22.05 o
   7   3  24       26.80       25.99     11.54 o
   8   3  24      766.25      698.19     31.53 o
   9   3  24        5.80       -4.90     14.23 o
  10   3  24      264.00      224.46     28.04 o
  11   3  24      389.26      304.68     34.28 o
  12   3  24        0.94        8.93     21.51 o
  13   3  24       89.92       54.33     26.99 o
  14   3  24       34.83       26.37     33.97 o
   0   4  24      786.21      711.04     23.77 o
   1   4  24      406.71      324.08     14.65 o
   2   4  24       10.64        9.57      6.07 o
   3   4  24      808.74      697.43     17.79 o
   4   4  24      402.87      425.83     16.99 o
   5   4  24      131.34      100.83     11.28 o
   6   4  24      106.72      116.33     15.32 o
   7   4  24        0.81      -11.65     11.65 o
   8   4  24      166.94      173.32     22.06 o
   9   4  24      168.84      135.10     20.60 o
  10   4  24       78.76       63.76     19.54 o
  11   4  24        1.12       -7.13     19.10 o
  12   4  24       82.08       86.94     26.07 o
  13   4  24       39.06       29.35     25.30 o
   1   5  24       28.91       16.52      6.62 o
   2   5  24      281.92      237.17     17.01 o
   3   5  24      684.37      725.51     21.93 o
   4   5  24      672.62      766.07     27.69 o
   5   5  24       40.33       28.49     11.95 o
   6   5  24      275.32      256.45     25.36 o
   7   5  24      123.03      125.24     18.61 o
   8   5  24     2221.03     2446.92     64.70 o
   9   5  24       27.28       45.12     18.05 o
  10   5  24      394.31      419.43     34.19 o
  11   5  24      897.42      971.23     55.80 o
  12   5  24      311.29      369.32     40.56 o
  13   5  24       45.85       37.38     25.82 o
   0   6  24     1691.28     1706.85     42.23 o
   1   6  24      322.85      329.01     21.08 o
   2   6  24      590.22      626.67     20.88 o
   3   6  24       10.16       10.75      7.50 o
   4   6  24       25.91       43.84     15.23 o
   5   6  24       45.19       30.63     20.79 o
   6   6  24      277.60      243.03     26.47 o
   7   6  24       11.31        4.98     15.33 o
   8   6  24       16.03       23.25     17.00 o
   9   6  24      212.12      205.33     56.78 o
  10   6  24      439.22      408.29     49.47 o
  11   6  24        0.01       -0.48     24.49 o
  12   6  24      537.67      586.04     81.83 o
   1   7  24      889.64      923.45     31.98 o
   2   7  24        5.98       11.45     12.46 o
   3   7  24      205.19      151.69     19.46 o
   4   7  24        0.05       25.53     14.81 o
   5   7  24       20.09       23.41     19.32 o
   6   7  24       67.36       51.51     18.06 o
   7   7  24      361.76      368.63     33.13 o
   8   7  24       14.91       27.49     24.52 o
   9   7  24       25.33       38.90     25.70 o
  10   7  24      184.45      122.93     36.85 o
  11   7  24      170.44      216.62     44.23 o
   0   8  24     1474.45     1811.94     92.86 o
   1   8  24      101.38       81.48     13.35 o
   2   8  24       63.14       73.27     13.88 o
   3   8  24     1864.96     1950.20     46.61 o
   4   8  24      468.99      376.80     44.75 o
   5   8  24      636.36      574.56     37.23 o
   6   8  24       94.53       72.55     23.46 o
   7   8  24      376.28      317.07     38.92 o
   8   8  24      193.36      214.31     39.52 o
   9   8  24       66.88       25.39     23.79 o
  10   8  24      125.91       42.75     34.07 o
   1   9  24      672.33      803.01     32.33 o
   2   9  24      316.06      339.30     23.34 o
   3   9  24      304.52      385.32     32.60 o
   4   9  24      262.25      294.75     40.11 o
   5   9  24        1.26       -5.09     20.07 o
   6   9  24      105.14       91.65     30.49 o
   7   9  24      478.47      494.28     63.01 o
   8   9  24       10.68       23.48     24.56 o
   9   9  24        0.40       20.28     27.76 o
   0  10  24       83.30      184.89     24.68 o
   1  10  24      683.92      773.12     28.90 o
   2  10  24       24.12       23.00     12.27 o
   3  10  24       33.76       63.52     19.96 o
   4  10  24       57.05       74.56     30.19 o
   5  10  24       37.88       37.41     25.57 o
   6  10  24      237.21      275.78     57.78 o
   7  10  24       32.12       16.90     24.76 o
   1  11  24       42.89       36.95     15.61 o
   2  11  24       88.80       62.30     20.78 o
   3  11  24      284.37      243.36     29.47 o
   4  11  24      212.11      262.28     31.42 o
   5  11  24        0.15       23.98     21.57 o
   1   1  25     1274.00     1278.92     21.54 o
   2   1  25       28.65       43.70      6.14 o
   3   1  25     1042.61      975.12     17.51 o
   4   1  25      434.88      441.65     18.65 o
   5   1  25     1311.87     1322.16     26.39 o
   6   1  25      806.82      779.33     21.68 o
   7   1  25      428.23      405.85     21.01 o
   8   1  25      107.89       76.35     14.18 o
   9   1  25     1016.79      996.61     66.23 o
  10   1  25      577.41      586.89     40.00 o
  11   1  25      196.18      150.85     68.74 o
  12   1  25       95.17      103.66     36.64 o
  13   1  25        7.68       -4.42     29.74 o
  14   1  25       65.89       44.68     36.02 o
   0   2  25      532.44      535.84     19.90 o
   1   2  25      489.58      514.73     13.20 o
   2   2  25      657.14      669.57     16.72 o
   3   2  25       83.53       95.62      8.04 o
   4   2  25      428.21      452.67     15.38 o
   5   2  25     2745.13     2662.14     39.77 o
   6   2  25      479.63      445.85     20.74 o
   7   2  25      187.65      154.04     15.81 o
   8   2  25       10.33       23.51     12.95 o
   9   2  25      542.69      522.17     33.61 o
  10   2  25       29.21       26.55     15.94 o
  11   2  25       79.59       28.58     20.44 o
  12   2  25      224.73      202.39     41.14 o
  13   2  25       29.58       37.29     33.25 o
  14   2  25       26.99       17.31     34.29 o
   1   3  25       20.01       26.75      6.23 o
   2   3  25       43.57       62.80      7.51 o
   3   3  25      325.08      278.52     13.14 o
   4   3  25       84.80       83.14      8.77 o
   5   3  25      176.07      125.76     10.96 o
   6   3  25      909.98      932.11     28.88 o
   7   3  25       39.85       42.08     12.63 o
   8   3  25      578.21      593.26     50.10 o
   9   3  25       32.12       40.41     16.12 o
  10   3  25       15.48       -4.20     14.92 o
  11   3  25      120.91      159.05     28.95 o
  12   3  25       32.44       34.30     24.31 o
  13   3  25       30.21       29.75     27.02 o
  14   3  25       33.32       11.72     32.76 o
   0   4  25      251.04      326.82     18.45 o
   1   4  25      211.72      180.37     10.67 o
   2   4  25     1079.62     1085.31     22.72 o
   3   4  25      910.63      828.48     23.38 o
   4   4  25     2587.03     2802.36     44.40 o
   5   4  25      230.10      263.48     17.32 o
   6   4  25        0.02       -0.42     10.24 o
   7   4  25        5.85        8.70     12.49 o
   8   4  25      370.08      342.84     28.49 o
   9   4  25     1324.26     1474.37     56.82 o
  10   4  25      454.52      386.00     33.01 o
  11   4  25       64.53       37.56     20.39 o
  12   4  25      297.31      283.41     37.55 o
  13   4  25       26.80       42.94     27.69 o
   1   5  25       10.22       10.63      6.85 o
   2   5  25      100.68       88.88     10.70 o
   3   5  25      228.96      265.70     13.15 o
   4   5  25      129.47      155.07     24.10 o
   5   5  25       52.67       49.64     13.37 o
   6   5  25     1207.24     1343.01     49.65 o
   7   5  25      326.68      349.83     27.87 o
   8   5  25       16.35       36.89     16.00 o
   9   5  25       25.22       28.19     17.47 o
  10   5  25       31.53       19.21     17.78 o
  11   5  25      270.00      243.03     34.14 o
  12   5  25       72.82       70.95     27.71 o
  13   5  25        9.07       38.95     26.99 o
   0   6  25     1194.57     1320.60     37.65 o
   1   6  25        0.08       13.12      8.59 o
   2   6  25      239.13      227.52     21.37 o
   3   6  25      237.80      217.35     18.04 o
   4   6  25       19.03       15.61     13.06 o
   5   6  25      280.95      215.72     24.55 o
   6   6  25       95.41       84.40     18.68 o
   7   6  25       15.48       -4.12     14.93 o
   8   6  25        9.60       11.26     16.74 o
   9   6  25        0.56       26.82     23.65 o
  10   6  25      123.87      168.90     34.26 o
  11   6  25        1.03       20.11     26.98 o
  12   6  25      353.34      208.39     40.69 o
   1   7  25      444.31      505.92     22.95 o
   2   7  25      173.93      187.63     34.01 o
   3   7  25        1.40        2.92      9.31 o
   4   7  25      940.62      984.30     43.82 o
   5   7  25       99.42       95.13     19.15 o
   6   7  25      189.16      229.79     34.65 o
   7   7  25        6.45        7.42     16.89 o
   8   7  25      462.53      353.51     41.96 o
   9   7  25        8.60       -9.29     22.70 o
  10   7  25      135.96      125.58     32.95 o
  11   7  25      630.39      700.81    110.03 o
   0   8  25       18.63       48.38     14.50 o
   1   8  25       38.54       31.14     11.25 o
   2   8  25      225.27      223.86     24.26 o
   3   8  25        8.59       23.62     10.57 o
   4   8  25      238.48      250.49     26.80 o
   5   8  25       43.60       25.10     17.16 o
   6   8  25       48.62       49.30     23.09 o
   7   8  25      241.02      286.38     37.45 o
   8   8  25        4.59        3.79     21.82 o
   9   8  25        4.98       32.19     26.31 o
  10   8  25        0.62       12.59     25.58 o
   1   9  25      211.00      210.24     18.21 o
   2   9  25       52.88       74.15     15.24 o
   3   9  25       86.40       70.81     20.05 o
   4   9  25      121.95      108.73     22.68 o
   5   9  25      237.85      232.78     34.81 o
   6   9  25      695.15      749.55     71.48 o
   7   9  25       14.17        1.02     22.62 o
   8   9  25      113.30      131.82     33.45 o
   9   9  25       36.99       18.00     28.96 o
   0  10  25     1606.18     1730.01     96.72 o
   1  10  25       13.12       23.25     12.78 o
   2  10  25        1.21       34.11     12.70 o
   3  10  25      337.87      350.35     31.34 o
   4  10  25      370.69      386.95     42.69 o
   5  10  25       12.40       23.03     23.95 o
   6  10  25       34.51       49.53     27.80 o
   7  10  25      116.39      156.84     36.16 o
   1  11  25       96.59       63.14     20.39 o
   2  11  25        0.11       23.18     19.56 o
   3  11  25      509.19      533.41     38.49 o
   4  11  25        0.19       13.58     21.11 o
   0   0  26       49.18       50.74     16.24 o
   1   0  26       29.46       32.81      8.72 o
   2   0  26     3114.30     3141.43     56.62 o
   3   0  26      696.36      574.68     29.29 o
   4   0  26     3826.44     3737.51     66.39 o
   5   0  26     4327.44     4117.36     86.43 o
   6   0  26      246.71      245.65     20.80 o
   7   0  26       88.08       93.08     18.13 o
   8   0  26       38.84       55.70     23.60 o
   9   0  26      153.63       80.43     37.27 o
  10   0  26      209.55      248.72     70.72 o
  11   0  26      126.54       26.38     47.62 o
  12   0  26      807.57      990.44     90.41 o
  13   0  26       18.99       23.12     35.67 o
  14   0  26      374.27      441.01     72.16 o
   1   1  26      139.86      130.08      9.25 o
   2   1  26       97.51       76.53      7.67 o
   3   1  26      133.76      140.98      9.54 o
   4   1  26        6.93       15.38      6.54 o
   5   1  26      982.24      906.01     24.22 o
   6   1  26      676.70      672.59     21.46 o
   7   1  26      595.05      538.85     25.74 o
   8   1  26      630.07      558.98     32.98 o
   9   1  26        7.58       30.23     15.34 o
  10   1  26      275.61      273.92     61.01 o
  11   1  26       42.18       40.38     27.93 o
  12   1  26       43.75       56.93     32.01 o
  13   1  26        7.77      -11.46     28.61 o
  14   1  26      217.71      365.30     55.38 o
   0   2  26       56.95       57.48     10.15 o
   1   2  26     1042.50     1088.57     25.69 o
   2   2  26     1852.15     1835.49     28.01 o
   3   2  26     5772.65     5613.51     59.43 o
   4   2  26      363.44      361.34     14.82 o
   5   2  26       60.32       66.12      8.86 o
   6   2  26        5.76        7.65      9.22 o
   7   2  26       38.14       29.49     10.44 o
   8   2  26       49.63       46.40     14.10 o
   9   2  26       83.33       86.99     19.22 o
  10   2  26      299.01      289.16     28.47 o
  11   2  26       19.25       16.33     19.73 o
  12   2  26       70.01       58.19     31.60 o
  13   2  26        4.80      -25.23     29.11 o
  14   2  26       28.34       34.96     36.90 o
   1   3  26     1254.90     1152.44     22.60 o
   2   3  26      258.04      243.35     11.95 o
   3   3  26     1854.91     1774.92     28.64 o
   4   3  26     1841.97     1884.79     32.29 o
   5   3  26     1432.79     1385.16     33.55 o
   6   3  26       65.78       56.77     11.97 o
   7   3  26        8.89        8.03     10.43 o
   8   3  26      598.51      572.34     45.07 o
   9   3  26      222.59      119.48     20.91 o
  10   3  26       44.36       43.14     17.97 o
  11   3  26       43.32       90.42     24.54 o
  12   3  26       56.44       20.42     22.65 o
  13   3  26      130.94      161.68     43.37 o
   0   4  26      549.04      587.53     41.74 o
   1   4  26      449.77      376.94     17.01 o
   2   4  26      150.09      159.09     11.10 o
   3   4  26       56.82       42.73      8.42 o
   4   4  26      138.76      150.63     13.73 o
   5   4  26      206.50      113.58     17.46 o
   6   4  26       36.11       33.70     12.18 o
   7   4  26        3.31       11.58     13.37 o
   8   4  26       22.72       46.19     16.90 o
   9   4  26        5.35       16.52     15.92 o
  10   4  26       17.03       27.03     17.81 o
  11   4  26       10.41       55.37     22.12 o
  12   4  26        7.44       11.61     23.17 o
  13   4  26        0.09        1.04     25.30 o
   1   5  26        3.40       10.20      7.52 o
   2   5  26      449.01      519.12     21.95 o
   3   5  26      617.31      662.55     21.60 o
   4   5  26      728.35      705.59     32.20 o
   5   5  26        1.33       22.11     12.70 o
   6   5  26     1542.17     1513.33     53.53 o
   7   5  26      255.82      286.58     41.40 o
   8   5  26      394.22      458.41     59.01 o
   9   5  26      238.31      259.41     35.68 o
  10   5  26     1155.63     1231.58     52.70 o
  11   5  26      832.84      994.33     57.36 o
  12   5  26        9.77       23.84     24.86 o
   0   6  26     1264.23     1375.17     65.50 o
   1   6  26       66.99       74.57     12.34 o
   2   6  26     1111.63     1162.41     40.80 o
   3   6  26       10.49       23.30      9.38 o
   4   6  26      321.93      317.21     43.18 o
   5   6  26      633.57      707.44     53.55 o
   6   6  26       18.12        7.00     15.40 o
   7   6  26        0.62        8.60     14.81 o
   8   6  26        2.97        2.81     17.53 o
   9   6  26      369.59      357.99     67.52 o
  10   6  26      278.73      248.72     41.80 o
  11   6  26        1.60       51.66     60.07 o
  12   6  26      630.24      803.28    125.67 o
   1   7  26       16.67       30.48     11.45 o
   2   7  26       16.31       17.66     11.02 o
   3   7  26        3.98       11.28      9.41 o
   4   7  26        1.35       -0.15     13.50 o
   5   7  26       26.54       22.33     15.48 o
   6   7  26        3.29       16.56     16.65 o
   7   7  26      117.84      100.73     22.48 o
   8   7  26        9.48       30.33     23.10 o
   9   7  26       88.89       81.87     28.84 o
  10   7  26      180.04      201.38     37.31 o
  11   7  26        8.83      -12.81     24.02 o
   0   8  26       14.48       -2.50     14.66 o
   1   8  26      520.87      505.00     44.14 o
   2   8  26      229.77      287.53     21.48 o
   3   8  26       50.62       29.69     16.05 o
   4   8  26      420.48      446.31     36.06 o
   5   8  26        1.86       16.03     16.66 o
   6   8  26       49.78       62.18     25.09 o
   7   8  26       41.14       25.75     23.67 o
   8   8  26       91.50       66.74     27.13 o
   9   8  26       39.53       -3.71     24.92 o
  10   8  26       37.63       52.06     28.75 o
   1   9  26      226.58      267.07     20.13 o
   2   9  26       41.28       51.69     14.82 o
   3   9  26       19.43        2.53     15.78 o
   4   9  26       51.13       70.47     20.86 o
   5   9  26      259.47      302.70     38.49 o
   6   9  26       48.68       94.74     28.21 o
   7   9  26        0.62        9.05     32.39 o
   8   9  26      193.18      137.32     34.03 o
   0  10  26      834.46      904.40     67.51 o
   1  10  26        6.02       11.32     12.51 o
   2  10  26      215.42      226.15     24.09 o
   3  10  26      655.49      651.57     40.07 o
   4  10  26       16.86        3.74     22.82 o
   5  10  26      108.30       96.08     30.27 o
   6  10  26       17.35       19.74     25.83 o
   7  10  26      145.46      266.01     65.35 o
   1  11  26       76.91      101.91     18.45 o
   2  11  26      166.46      183.60     27.32 o
   3  11  26      152.74      154.22     26.38 o
   4  11  26      642.20      678.87     51.44 o
   1   1  27      687.05      692.92     18.53 o
   2   1  27      284.59      296.76     12.54 o
   3   1  27      257.93      195.26     11.11 o
   4   1  27     4491.65     4554.31     59.10 o
   5   1  27      267.40      243.21     13.98 o
   6   1  27      864.34      848.81     25.49 o
   7   1  27        0.38        8.02      9.67 o
   8   1  27      784.40      758.24     34.54 o
   9   1  27      187.05      225.83     25.06 o
  10   1  27      146.86      111.68     24.21 o
  11   1  27       10.11       36.84     27.67 o
  12   1  27        0.18       16.58     30.98 o
  13   1  27       49.92       57.12     36.94 o
   0   2  27     5284.27     5379.94     90.74 o
   1   2  27     2055.18     2096.72     34.33 o
   2   2  27     1138.53     1209.54     22.61 o
   3   2  27      271.52      285.94     15.97 o
   4   2  27      138.82      105.42     10.47 o
   5   2  27       99.47       79.54     10.84 o
   6   2  27        6.30        6.56      9.11 o
   7   2  27       36.38       28.10     11.27 o
   8   2  27      151.91      135.34     20.03 o
   9   2  27       81.57       96.05     20.10 o
  10   2  27     1188.93     1087.40     48.48 o
  11   2  27       50.67       49.49     22.06 o
  12   2  27      192.91      182.90     41.28 o
  13   2  27       17.05        7.87     32.20 o
   1   3  27      151.93      150.08     11.02 o
   2   3  27        5.52        5.45      6.00 o
   3   3  27      416.68      422.80     15.98 o
   4   3  27      112.98      105.35     11.87 o
   5   3  27       91.37       92.34     11.65 o
   6   3  27      108.56      101.84     14.24 o
   7   3  27      321.14      263.97     30.53 o
   8   3  27      155.33      146.48     21.17 o
   9   3  27       50.76       37.93     16.76 o
  10   3  27       13.13       10.51     16.07 o
  11   3  27      179.85      234.49     33.46 o
  12   3  27       49.61       57.61     25.67 o
  13   3  27       75.22       39.16     36.67 o
   0   4  27      429.56      458.97     29.33 o
   1   4  27       59.34       44.30      8.05 o
   2   4  27     2227.40     2193.10     35.83 o
   3   4  27       23.58       15.90      8.06 o
   4   4  27       92.84       77.82     11.82 o
   5   4  27      356.72      352.69     23.14 o
   6   4  27        5.95        1.29     11.29 o
   7   4  27        9.77       13.40     13.76 o
   8   4  27        5.00       11.56     15.03 o
   9   4  27     1119.46     1057.32     54.89 o
  10   4  27      471.65      408.73     34.93 o
  11   4  27      122.61      105.86     23.88 o
  12   4  27      487.93      536.58     47.76 o
  13   4  27       14.31       21.13     26.98 o
   1   5  27        0.24        9.57      8.25 o
   2   5  27      184.07      151.80     14.24 o
   3   5  27      148.89      155.78     15.12 o
   4   5  27       31.96       47.03     14.11 o
   5   5  27      129.86      110.85     17.52 o
   6   5  27      252.81      225.65     26.08 o
   7   5  27       26.93       14.27     15.80 o
   8   5  27      277.07      265.44     28.24 o
   9   5  27       86.48       62.73     30.49 o
  10   5  27      261.96      375.43     34.30 o
  11   5  27      343.05      363.53     39.71 o
  12   5  27       10.14       37.95     26.27 o
   0   6  27      548.62      534.13     43.49 o
   1   6  27       15.84       -2.76      9.14 o
   2   6  27      250.84      168.74     21.57 o
   3   6  27      339.83      373.04     19.93 o
   4   6  27      155.62      141.88     21.28 o
   5   6  27       15.68       18.11     15.48 o
   6   6  27      175.54      220.24     26.38 o
   7   6  27       67.13       85.39     21.04 o
   8   6  27       19.05       35.00     18.33 o
   9   6  27       12.59       28.13     20.62 o
  10   6  27      388.50      367.22     45.13 o
  11   6  27        3.48       25.26     27.87 o
   1   7  27       34.37       25.73     11.42 o
   2   7  27        1.59       -1.82     10.34 o
   3   7  27       47.88       49.15     11.95 o
   4   7  27      870.85      872.63     42.48 o
   5   7  27       92.41       64.26     18.34 o
   6   7  27      693.38      773.91     65.22 o
   7   7  27       27.96       19.72     18.59 o
   8   7  27      213.31      172.58     47.88 o
   9   7  27       10.04        3.41     24.68 o
  10   7  27      254.20      230.27     57.19 o
  11   7  27       15.71       38.97     41.82 o
   0   8  27       30.68        5.40     16.26 o
   1   8  27        4.39        3.18     10.78 o
   2   8  27       45.50       68.79     14.59 o
   3   8  27        6.54       14.72     16.21 o
   4   8  27        1.44        5.26     15.50 o
   5   8  27      121.40      141.82     24.83 o
   6   8  27      291.79      256.12     30.45 o
   7   8  27      128.44      140.22     51.83 o
   8   8  27       75.36       60.60     27.49 o
   9   8  27       11.47       51.15     45.65 o
   1   9  27      101.86      102.88     21.84 o
   2   9  27       97.23       81.60     16.35 o
   3   9  27        0.05       10.79     16.90 o
   4   9  27      800.48      773.75     46.96 o
   5   9  27       52.90       52.28     29.82 o
   6   9  27        3.00        4.74     22.42 o
   7   9  27        3.34        2.96     23.06 o
   8   9  27      137.50       57.61     29.85 o
   0  10  27      633.30      842.29    104.93 o
   1  10  27       61.43       61.18     16.04 o
   2  10  27      219.86      268.45     26.40 o
   3  10  27      146.39      156.57     47.21 o
   4  10  27       34.40       17.15     23.84 o
   5  10  27      102.13       84.29     32.35 o
   6  10  27       44.91       39.54     26.81 o
   1  11  27       30.34       47.08     18.06 o
   2  11  27       24.88        8.72     20.04 o
   3  11  27      216.70      178.99     33.49 o
   0   0  28     2737.05     2660.24     90.63 o
   1   0  28       12.27       -1.58      9.13 o
   2   0  28     7921.30     8326.07    116.62 o
   3   0  28      570.73      644.39     34.73 o
   4   0  28     1704.42     1562.42     51.44 o
   5   0  28     2650.95     2514.65     66.11 o
   6   0  28      612.25      637.57     40.01 o
   7   0  28        7.13       23.80     16.79 o
   8   0  28     1007.49     1069.46     53.40 o
   9   0  28      582.79      466.85     58.18 o
  10   0  28      962.19      937.61    117.24 o
  11   0  28      133.93      150.37     66.67 o
  12   0  28      522.61      558.17     72.21 o
  13   0  28       40.91        7.51     39.83 o
   1   1  28     1714.34     1791.52     37.85 o
   2   1  28      691.32      698.52     17.98 o
   3   1  28        5.42       14.18      6.55 o
   4   1  28     1033.16     1042.20     25.33 o
   5   1  28        0.51        8.05      8.04 o
   6   1  28     2126.51     2181.16     43.87 o
   7   1  28      600.21      492.25     28.53 o
   8   1  28      439.45      406.45     27.76 o
   9   1  28       16.75       16.56     15.80 o
  10   1  28       39.97       78.80     49.28 o
  11   1  28       26.25       59.87     28.45 o
  12   1  28       52.77       62.85     32.25 o
  13   1  28       70.41       70.80     39.10 o
   0   2  28       59.38       58.30     21.46 o
   1   2  28      670.41      672.71     26.15 o
   2   2  28     1522.37     1563.30     27.22 o
   3   2  28      241.04      265.69     15.83 o
   4   2  28      150.90      115.11     16.55 o
   5   2  28      141.60      123.43     13.07 o
   6   2  28        0.77       -0.47      9.89 o
   7   2  28       25.14       24.17     11.92 o
   8   2  28        0.82        2.23     14.27 o
   9   2  28      534.50      483.00     33.56 o
  10   2  28      105.22      150.96     24.26 o
  11   2  28       15.45        6.27     19.02 o
  12   2  28       83.15       60.03     34.22 o
  13   2  28        0.00       30.84     35.02 o
   1   3  28      424.26      403.54     18.18 o
   2   3  28      188.73      198.99     12.18 o
   3   3  28       53.25       51.02      8.49 o
   4   3  28     1568.22     1565.44     36.41 o
   5   3  28        1.57       14.09      9.25 o
   6   3  28      762.64      723.67     45.32 o
   7   3  28      204.16      176.09     25.99 o
   8   3  28      243.01      229.26     25.14 o
   9   3  28       14.00       10.70     15.67 o
  10   3  28      387.07      432.51     35.08 o
  11   3  28       55.58       22.48     22.99 o
  12   3  28        0.20        6.21     23.23 o
  13   3  28        0.08        2.61     31.92 o
   0   4  28      100.37      114.11     18.86 o
   1   4  28      105.86       88.77     10.65 o
   2   4  28       26.86       32.48      8.69 o
   3   4  28      165.57      132.72     13.29 o
   4   4  28        0.57        7.28      9.23 o
   5   4  28       12.20       13.67     11.25 o
   6   4  28       65.93       63.63     17.15 o
   7   4  28      112.64       80.28     19.20 o
   8   4  28       65.86       58.88     17.59 o
   9   4  28        3.51       -2.16     16.26 o
  10   4  28        6.15       21.15     18.80 o
  11   4  28       60.85       50.07     22.27 o
  12   4  28      250.52      253.30     37.11 o
   1   5  28       80.05       54.08     12.75 o
   2   5  28       16.92       31.70     10.88 o
   3   5  28       80.35       66.71     10.65 o
   4   5  28     1821.50     1826.51     50.93 o
   5   5  28        6.45       14.63     14.65 o
   6   5  28      875.96      943.03     45.73 o
   7   5  28       14.72        7.29     16.30 o
   8   5  28       52.91       62.09     19.60 o
   9   5  28        3.23        5.32     17.24 o
  10   5  28      451.66      541.81     38.57 o
  11   5  28      148.23      133.05     29.94 o
  12   5  28       55.89       51.70     27.54 o
   0   6  28      562.62      582.10    105.42 o
   1   6  28        1.90       -1.14     13.67 o
   2   6  28      871.47      984.92     43.42 o
   3   6  28       11.51       43.73     11.20 o
   4   6  28      492.51      473.57     72.62 o
   5   6  28      123.95      110.12     21.59 o
   6   6  28        4.42       24.41     16.85 o
   7   6  28        9.06       12.99     16.92 o
   8   6  28       54.79       64.18     21.51 o
   9   6  28      332.37      290.55     49.00 o
  10   6  28      186.51      177.33     35.09 o
  11   6  28       79.60       93.42     32.14 o
   1   7  28       37.99       46.39     14.48 o
   2   7  28       14.71       21.60     11.48 o
   3   7  28       18.10       31.43     11.33 o
   4   7  28      155.37      141.52     22.13 o
   5   7  28       24.13       30.89     16.76 o
   6   7  28       78.82       70.60     20.60 o
   7   7  28      416.92      386.56     42.70 o
   8   7  28        7.75       48.45     25.19 o
   9   7  28        0.01       29.12     25.46 o
  10   7  28       12.15      -23.35     23.35 o
   0   8  28        5.28       -6.61     16.03 o
   1   8  28        3.50        9.71     13.44 o
   2   8  28      880.65      972.58     38.83 o
   3   8  28       46.23       48.10     22.22 o
   4   8  28      168.49      197.63     26.87 o
   5   8  28      325.54      403.14     35.54 o
   6   8  28      262.63      378.77     35.65 o
   7   8  28       24.98       49.04     26.28 o
   8   8  28        6.93       28.60     26.03 o
   9   8  28      531.96      492.48     52.31 o
   1   9  28      140.01      157.81     20.15 o
   2   9  28        4.04        9.94     14.23 o
   3   9  28       42.36       30.15     18.88 o
   4   9  28      103.48       98.92     22.33 o
   5   9  28        0.14       23.26     22.49 o
   6   9  28       39.27       35.77     25.88 o
   7   9  28      171.71      197.08     37.16 o
   8   9  28      226.28      135.63     52.98 o
   0  10  28       60.23       56.00     23.85 o
   1  10  28      125.80       97.30     27.40 o
   2  10  28       94.80       62.53     18.59 o
   3  10  28       49.97       52.68     21.25 o
   4  10  28       27.26       23.19     25.73 o
   5  10  28      115.80       55.39     29.48 o
   1  11  28        0.30       32.05     18.86 o
   1   1  29       30.50       57.69      9.01 o
   2   1  29      372.90      426.61     21.70 o
   3   1  29        4.56        8.66      6.73 o
   4   1  29     2531.07     2476.43     45.46 o
   5   1  29        0.01        8.14      8.91 o
   6   1  29      282.53      284.78     20.16 o
   7   1  29        1.37       10.34     12.17 o
   8   1  29     1593.34     1498.76     46.79 o
   9   1  29       85.92       98.54     19.98 o
  10   1  29      229.23      243.13     41.37 o
  11   1  29        8.39       17.15     31.83 o
  12   1  29       66.06       69.11     35.98 o
  13   1  29      103.40      127.64     43.77 o
   0   2  29      287.46      261.31     22.80 o
   1   2  29      237.55      224.57     14.31 o
   2   2  29     1854.42     1913.71     32.62 o
   3   2  29      146.71      138.92     12.13 o
   4   2  29       93.73       79.36     11.45 o
   5   2  29      610.33      640.74     24.78 o
   6   2  29       10.58       23.52     11.58 o
   7   2  29        1.36       12.67     12.06 o
   8   2  29       59.35       34.02     15.27 o
   9   2  29       63.62       31.40     16.94 o
  10   2  29      643.82      645.68     54.69 o
  11   2  29        6.89      -10.92     20.62 o
  12   2  29      263.30      347.59     51.71 o
  13   2  29        9.51      -17.55     33.84 o
   1   3  29      155.12      139.56     13.17 o
   2   3  29      189.32      237.68     15.46 o
   3   3  29       14.37       21.58      8.00 o
   4   3  29      254.91      225.44     20.96 o
   5   3  29      185.37      187.66     17.41 o
   6   3  29       19.51       31.83     12.81 o
   7   3  29       63.52       61.40     17.25 o
   8   3  29      185.88      173.47     22.83 o
   9   3  29       75.37       48.06     18.52 o
  10   3  29        9.07       -4.26     16.99 o
  11   3  29       16.36        8.51     19.70 o
  12   3  29       40.85       -1.32     24.69 o
   0   4  29     2593.68     2877.07     80.74 o
   1   4  29       70.11       70.03     12.81 o
   2   4  29     1124.68     1244.90     31.33 o
   3   4  29      872.54      896.65     33.33 o
   4   4  29      272.55      280.73     21.26 o
   5   4  29      160.70      162.86     19.82 o
   6   4  29       86.24       93.10     17.67 o
   7   4  29       49.80       52.75     17.47 o
   8   4  29        0.10      -13.81     14.30 o
   9   4  29       79.24       71.03     20.48 o
  10   4  29      483.49      447.31     50.06 o
  11   4  29       66.57       41.98     22.97 o
  12   4  29      491.67      514.31     54.77 o
   1   5  29      349.37      322.58     28.49 o
   2   5  29      616.32      621.28     29.96 o
   3   5  29       30.94       22.89      9.95 o
   4   5  29       53.78       88.60     22.41 o
   5   5  29        4.81       16.77     14.57 o
   6   5  29      220.03      193.25     24.94 o
   7   5  29        2.14        5.63     15.69 o
   8   5  29      213.14      194.57     34.05 o
   9   5  29        0.30      -16.50     16.50 o
  10   5  29      247.88      351.80     44.01 o
  11   5  29       18.85        6.77     23.63 o
   0   6  29      790.00      938.93     83.74 o
   1   6  29       76.28       84.27     35.47 o
   2   6  29       40.21       38.55     11.62 o
   3   6  29      229.45      233.78     20.77 o
   4   6  29      229.78      220.80     38.84 o
   5   6  29      242.45      237.66     26.86 o
   6   6  29       72.27       69.22     22.82 o
   7   6  29      492.08      461.95     41.92 o
   8   6  29       13.26       16.28     19.49 o
   9   6  29       59.07       54.96     23.33 o
  10   6  29      277.11      372.75     56.77 o
  11   6  29      268.07      294.14     52.95 o
   1   7  29       51.66       47.42     16.33 o
   2   7  29      316.39      356.79     25.99 o
   3   7  29       19.90       14.40     15.18 o
   4   7  29      440.67      423.17     33.60 o
   5   7  29        7.62       36.51     17.68 o
   6   7  29      277.56      255.92     44.09 o
   7   7  29       89.65       96.15     24.13 o
   8   7  29      689.66      550.40     50.33 o
   9   7  29       22.17       78.36     29.70 o
  10   7  29      112.06       97.19     32.32 o
   0   8  29       15.97       -0.90     16.46 o
   1   8  29        6.30       11.88     15.91 o
   2   8  29       75.07       83.55     17.82 o
   3   8  29       48.03       24.38     20.95 o
   4   8  29        4.99       50.22     19.07 o
   5   8  29       88.55      104.13     23.82 o
   6   8  29       51.94       62.94     22.42 o
   7   8  29        0.97      -20.00     20.00 o
   8   8  29       37.71       83.53     28.84 o
   9   8  29       54.06       50.24     56.64 o
   1   9  29       93.96      108.48     18.38 o
   2   9  29        1.81       10.12     15.22 o
   3   9  29        3.79       12.04     19.05 o
   4   9  29      323.70      449.60     38.05 o
   5   9  29      127.43       91.63     29.35 o
   6   9  29       61.39       54.67     27.52 o
   7   9  29      370.19      348.47     44.46 o
   0  10  29      141.01      139.03     29.20 o
   1  10  29      484.06      563.49     48.08 o
   2  10  29      120.89      151.76     25.77 o
   3  10  29       32.60       37.68     20.97 o
   4  10  29       53.20       29.72     25.42 o
   5  10  29       72.83       64.24     28.66 o
   0   0  30      272.60      355.68     37.53 o
   1   0  30      357.39      350.77     26.18 o
   2   0  30     5004.75     5556.00     97.47 o
   3   0  30     1353.37     1387.12     47.84 o
   4   0  30     1124.63     1286.51     53.64 o
   5   0  30      282.66      285.43     30.36 o
   6   0  30     1042.88      998.28     66.87 o
   7   0  30      100.23       78.30     21.99 o
   8   0  30       35.47       42.62     21.14 o
   9   0  30       40.70        4.00     28.77 o
  10   0  30      154.58       92.72     41.73 o
  11   0  30      399.49      294.15     57.47 o
  12   0  30      602.55      701.32     81.31 o
  13   0  30       20.28       11.76     45.87 o
   1   1  30      149.33      163.03     13.85 o
   2   1  30       10.95        6.88      7.81 o
   3   1  30      301.38      316.70     18.29 o
   4   1  30      220.56      219.81     20.06 o
   5   1  30      835.66      866.89     30.50 o
   6   1  30      222.06      233.37     18.50 o
   7   1  30       12.73        3.29     11.98 o
   8   1  30       50.85       61.50     16.34 o
   9   1  30        8.39       15.68     16.79 o
  10   1  30      377.69      487.94     54.51 o
  11   1  30       13.30       -0.77     29.82 o
  12   1  30       93.75      156.73     41.55 o
  13   1  30        4.31      -26.42     29.81 o
   0   2  30      558.49      637.10     33.52 o
   1   2  30       13.08       18.44      8.98 o
   2   2  30      422.15      464.92     23.79 o
   3   2  30       18.38       24.76      9.63 o
   4   2  30     1706.79     1600.88     50.57 o
   5   2  30      341.30      359.58     26.56 o
   6   2  30      115.68      121.42     17.59 o
   7   2  30      133.00      117.63     18.39 o
   8   2  30      382.13      392.12     35.81 o
   9   2  30       15.81       27.57     17.43 o
  10   2  30      344.36      303.81     31.01 o
  11   2  30       91.71       43.80     31.36 o
  12   2  30       40.08       74.54     36.66 o
   1   3  30      285.54      291.06     26.54 o
   2   3  30       10.81       13.03     11.05 o
   3   3  30      128.01      126.96     12.94 o
   4   3  30      943.67     1008.28     33.75 o
   5   3  30      133.94      131.28     15.90 o
   6   3  30     3527.43     3645.82     89.56 o
   7   3  30       68.82       58.62     17.10 o
   8   3  30        8.56       43.39     17.03 o
   9   3  30        5.25       -0.31     17.55 o
  10   3  30      572.61      553.27     39.55 o
  11   3  30      209.79      166.25     28.17 o
  12   3  30       72.65       52.06     36.37 o
   0   4  30        1.34       -2.55     24.08 o
   1   4  30        0.11        8.95     11.63 o
   2   4  30        5.90       19.20     11.27 o
   3   4  30        1.45        8.97     10.40 o
   4   4  30       32.96       51.24     17.15 o
   5   4  30       73.46       82.09     17.19 o
   6   4  30       13.93       18.55     14.67 o
   7   4  30      225.71      187.82     23.97 o
   8   4  30       37.96       27.31     17.37 o
   9   4  30      314.97      274.42     29.57 o
  10   4  30        1.21       10.25     18.43 o
  11   4  30      165.34      129.01     27.20 o
  12   4  30        9.23       22.76     24.79 o
   1   5  30        0.54        1.85     15.11 o
   2   5  30       17.13       27.50     14.03 o
   3   5  30       96.71       85.50     13.79 o
   4   5  30     1150.95     1209.97     47.32 o
   5   5  30       99.66       58.28     17.73 o
   6   5  30      538.81      610.85     39.48 o
   7   5  30      191.77      191.15     43.56 o
   8   5  30      591.17      515.48     49.91 o
   9   5  30        0.14       24.81     19.64 o
  10   5  30       93.84      121.07     24.62 o
  11   5  30      167.25      165.79     38.32 o
   0   6  30      555.14      576.69     69.51 o
   1   6  30       20.61       23.76     18.22 o
   2   6  30      652.73      700.51     33.20 o
   3   6  30        1.93        5.75      9.75 o
   4   6  30      297.78      323.41     29.97 o
   5   6  30        0.02       13.74     15.42 o
   6   6  30        0.76       -9.53     16.59 o
   7   6  30        0.02       11.57     17.63 o
   8   6  30      210.00      126.93     32.60 o
   9   6  30      292.66      263.70     48.93 o
  10   6  30       88.82       39.06     27.85 o
   1   7  30        3.21        6.25     19.58 o
   2   7  30       54.54       64.40     16.11 o
   3   7  30       98.96       72.66     28.75 o
   4   7  30       10.90       32.21     17.73 o
   5   7  30       34.90       41.49     18.38 o
   6   7  30        1.04       10.05     17.93 o
   7   7  30        0.93       -7.70     18.60 o
   8   7  30        1.75       52.80     27.50 o
   9   7  30       65.29       19.54     27.17 o
   0   8  30      953.28     1115.15     57.10 o
   1   8  30       38.70       35.83     16.85 o
   2   8  30      156.81      191.19     23.19 o
   3   8  30        7.26        6.95     17.72 o
   4   8  30      235.21      273.17     30.67 o
   5   8  30        7.82       28.87     19.14 o
   6   8  30       16.37       37.13     20.52 o
   7   8  30       18.70       -4.03     22.67 o
   8   8  30       14.94       17.69     31.21 o
   1   9  30        3.05       12.23     14.06 o
   2   9  30        1.46        9.50     16.79 o
   3   9  30       80.23       82.22     22.70 o
   4   9  30      280.21      291.05     40.20 o
   5   9  30        1.09       14.95     24.25 o
   6   9  30        9.68       11.73     24.53 o
   0  10  30        5.21       10.49     48.99 o
   1  10  30        1.01       13.69     15.61 o
   2  10  30      293.60      391.02     54.55 o
   3  10  30       72.22       55.43     24.21 o
   4  10  30      101.25      116.06     34.19 o
   1   1  31        4.89       12.69     10.13 o
   2   1  31      380.07      372.08     24.34 o
   3   1  31       39.61       31.73     10.68 o
   4   1  31        6.06        9.03      9.60 o
   5   1  31       36.33       41.94     12.24 o
   6   1  31      395.25      445.55     24.77 o
   7   1  31      168.93      146.98     20.79 o
   8   1  31     1093.11     1066.36     45.57 o
   9   1  31       17.42        3.01     16.53 o
  10   1  31      363.19      505.70     46.23 o
  11   1  31       45.17       51.30     32.99 o
  12   1  31        7.41       17.92     33.21 o
   0   2  31       36.37       16.17     17.79 o
   1   2  31      342.84      371.75     34.37 o
   2   2  31      563.95      577.85     32.27 o
   3   2  31       96.20       71.64     13.82 o
   4   2  31       59.91       80.77     12.83 o
   5   2  31      130.60      125.36     17.49 o
   6   2  31      203.08      144.93     18.62 o
   7   2  31       38.68        8.78     13.43 o
   8   2  31      116.63      138.98     22.08 o
   9   2  31      247.06      265.60     28.84 o
  10   2  31        0.32        7.99     18.51 o
  11   2  31       47.28       79.22     35.06 o
  12   2  31      241.58      192.56     44.40 o
   1   3  31      141.49      146.07     19.80 o
   2   3  31       17.56       16.94     13.18 o
   3   3  31        8.33       12.31     11.39 o
   4   3  31      597.26      635.38     29.70 o
   5   3  31      113.92      123.05     17.33 o
   6   3  31       15.20       62.47     15.11 o
   7   3  31      278.84      276.17     31.84 o
   8   3  31      542.42      553.78     43.29 o
   9   3  31       37.30       22.22     18.23 o
  10   3  31        5.93       27.85     20.17 o
  11   3  31      483.55      429.60     37.75 o
  12   3  31      120.38      122.90     42.20 o
   0   4  31     2990.40     3082.39    105.65 o
   1   4  31      885.60     1006.43     43.12 o
   2   4  31      415.99      431.61     37.32 o
   3   4  31       71.34       71.50     17.99 o
   4   4  31      278.70      209.08     27.45 o
   5   4  31       43.05       37.87     15.31 o
   6   4  31       47.40       41.16     15.63 o
   7   4  31        1.28        3.42     15.04 o
   8   4  31       16.08       19.51     17.33 o
   9   4  31      197.76      150.48     25.33 o
  10   4  31      594.87      584.05     41.41 o
  11   4  31      130.33      136.78     32.56 o
   1   5  31       22.58        4.49     15.71 o
   2   5  31      577.68      699.49     53.81 o
   3   5  31        1.01       -4.87     10.58 o
   4   5  31       12.67       25.38     15.63 o
   5   5  31        0.82       22.96     15.98 o
   6   5  31      229.57      208.78     27.34 o
   7   5  31      575.90      584.26     40.80 o
   8   5  31       57.64       91.19     25.45 o
   9   5  31       50.97       47.12     22.53 o
  10   5  31       46.45       40.19     21.92 o
  11   5  31       57.41       58.80     25.71 o
   0   6  31      305.65      315.27     57.69 o
   1   6  31       32.78       43.59     22.49 o
   2   6  31       29.55       30.13     13.95 o
   3   6  31       61.81       72.34     14.56 o
   4   6  31      630.34      569.18     37.27 o
   5   6  31       55.90       51.44     19.19 o
   6   6  31       49.59       54.26     20.38 o
   7   6  31       24.34       21.70     18.97 o
   8   6  31       86.53       36.18     21.78 o
   9   6  31      263.39      271.95     52.87 o
  10   6  31      247.89      248.01     39.76 o
   1   7  31       27.92       10.38     14.08 o
   2   7  31      362.10      434.59     49.18 o
   3   7  31        2.97        7.13     19.78 o
   4   7  31      391.39      340.17     32.51 o
   5   7  31        0.48       -3.59     17.33 o
   6   7  31      115.64       98.70     23.23 o
   7   7  31      172.65      158.83     27.62 o
   8   7  31      903.21     1039.04    137.44 o
   9   7  31        5.80        1.71     26.54 o
   0   8  31      150.17      130.96     46.91 o
   1   8  31        2.07       -5.74     15.16 o
   2   8  31       24.00       26.07     28.57 o
   3   8  31       32.13       21.86     21.91 o
   4   8  31        7.78       31.70     19.98 o
   5   8  31      153.61      139.08     26.75 o
   6   8  31       35.56       39.40     21.70 o
   7   8  31       29.40       22.93     25.26 o
   8   8  31        0.01      -17.59     22.60 o
   1   9  31        4.55       14.94     16.42 o
   2   9  31        2.67        0.38     24.83 o
   3   9  31        6.68       44.87     27.21 o
   4   9  31      274.94      302.73     34.13 o
   5   9  31        2.15      -12.20     24.98 o
   6   9  31      248.39      299.01     50.33 o
   0  10  31      136.68      138.42     35.52 o
   1  10  31        8.97       12.31     16.51 o
   2  10  31      460.51      555.10     43.09 o
   3  10  31       21.38       46.07     23.80 o
   0   0  32       86.41       49.70     29.23 o
   1   0  32     2238.42     2154.92    157.31 o
   2   0  32     1651.70     1565.62     70.19 o
   3   0  32      114.05      105.37     25.56 o
   4   0  32        1.14        9.05     12.88 o
   5   0  32      757.67      689.26     43.63 o
   6   0  32      820.77      815.17     42.40 o
   7   0  32      416.22      428.15     36.58 o
   8   0  32       81.17       33.58     25.53 o
   9   0  32       79.08       40.53     28.21 o
  10   0  32      666.98      593.83     72.58 o
  11   0  32      277.20      272.84     58.09 o
  12   0  32      409.41      484.29     73.84 o
   1   1  32      242.91      211.70     22.94 o
   2   1  32       87.79       68.89     15.74 o
   3   1  32       17.60       23.14     19.12 o
   4   1  32      252.96      260.86     19.41 o
   5   1  32       20.51       30.71     11.90 o
   6   1  32       65.13       94.32     18.75 o
   7   1  32       38.18       17.03     14.19 o
   8   1  32       36.70       32.09     15.76 o
   9   1  32       40.72       33.49     17.85 o
  10   1  32       83.27      129.43     31.96 o
  11   1  32       51.85       35.60     33.78 o
  12   1  32        0.07        6.63     30.46 o
   0   2  32      520.46      527.44     45.58 o
   1   2  32       15.46       16.41     12.46 o
   2   2  32      191.88      216.98     25.42 o
   3   2  32        0.19       19.50     13.01 o
   4   2  32      760.81      791.77     43.85 o
   5   2  32      395.47      336.58     36.66 o
   6   2  32       11.30       10.44     13.30 o
   7   2  32       31.84       36.57     15.61 o
   8   2  32       68.59       59.48     18.69 o
   9   2  32       49.15       51.74     19.70 o
  10   2  32        6.27        9.41     20.07 o
  11   2  32       47.92       72.75     36.80 o
  12   2  32      488.08      769.42     88.87 o
   1   3  32      164.18      142.17     20.17 o
   2   3  32      195.34      181.81     22.27 o
   3   3  32       75.37       49.45     27.43 o
   4   3  32      172.62      207.31     25.14 o
   5   3  32      643.57      637.38     39.67 o
   6   3  32     1748.86     1962.15     52.33 o
   7   3  32      299.74      299.30     29.96 o
   8   3  32      189.96      202.91     25.65 o
   9   3  32       85.49       81.61     21.81 o
  10   3  32      702.98      703.51     43.84 o
  11   3  32        5.12       -2.77     20.69 o
   0   4  32       96.50       65.01     24.07 o
   1   4  32        3.68       15.90     13.21 o
   2   4  32       66.49       81.83     20.43 o
   3   4  32       30.41        8.99     15.97 o
   4   4  32        6.21       -0.64     12.90 o
   5   4  32       13.77        5.29     13.70 o
   6   4  32       23.56        6.06     15.03 o
   7   4  32       35.29       29.90     16.61 o
   8   4  32       33.25       23.18     17.68 o
   9   4  32      129.87      111.01     24.77 o
  10   4  32       19.90       43.70     22.12 o
  11   4  32       71.98       81.55     24.83 o
   1   5  32       32.37       55.84     18.83 o
   2   5  32        0.23       21.57     18.78 o
   3   5  32        0.05       -5.62     10.61 o
   4   5  32      374.57      385.90     39.00 o
   5   5  32       27.79       17.31     16.65 o
   6   5  32      370.77      323.38     32.48 o
   7   5  32        5.89        4.52     18.57 o
   8   5  32      398.90      391.29     46.88 o
   9   5  32       50.06       76.50     24.55 o
  10   5  32        2.26       11.03     21.59 o
   0   6  32      190.87      169.13     46.20 o
   1   6  32        1.00       12.99     19.51 o
   2   6  32      264.95      254.74     41.80 o
   3   6  32        0.26       10.45     19.04 o
   4   6  32      226.65      200.41     25.94 o
   5   6  32       57.32       20.78     18.76 o
   6   6  32       42.17       31.38     18.44 o
   7   6  32       31.91       33.98     24.08 o
   8   6  32      257.81      261.36     33.36 o
   9   6  32      214.96      260.60     36.33 o
  10   6  32        4.52        7.11     26.57 o
   1   7  32        1.12        0.70     13.87 o
   2   7  32       17.12       16.15     15.24 o
   3   7  32      298.90      399.36     56.76 o
   4   7  32       55.40       72.80     20.92 o
   5   7  32      125.36      124.12     24.51 o
   6   7  32        7.21       53.03     21.25 o
   7   7  32       10.02       55.24     22.11 o
   8   7  32      190.82      152.75     30.06 o
   9   7  32       15.29        8.87     37.00 o
   0   8  32     1006.91     1121.88     58.73 o
   1   8  32        0.52       11.49     20.08 o
   2   8  32      381.07      434.38     39.97 o
   3   8  32       15.33       25.24     25.31 o
   4   8  32      203.28      176.80     45.90 o
   5   8  32      474.89      583.07     73.20 o
   6   8  32       25.63       17.13     21.89 o
   7   8  32       66.39       -1.50     42.66 o
   1   9  32       14.89       14.03     15.15 o
   2   9  32        5.86       32.84     36.07 o
   3   9  32      337.27      401.97     51.87 o
   4   9  32      687.51      730.55     57.19 o
   5   9  32        2.79       19.86     25.85 o
   0  10  32        3.28       15.62     28.46 o
   1  10  32        0.05       -6.54     15.69 o
   1   1  33       27.60       33.59     14.06 o
   2   1  33       40.63       21.79     13.20 o
   3   1  33        7.66       26.41     14.04 o
   4   1  33      855.40      888.14     33.78 o
   5   1  33       51.01       45.58     13.04 o
   6   1  33      952.47     1011.50     39.41 o
   7   1  33       78.08       35.32     15.99 o
   8   1  33      870.70      869.76     40.59 o
   9   1  33        2.41       19.06     23.87 o
  10   1  33      498.24      647.95     52.24 o
  11   1  33       18.29        7.07     33.51 o
  12   1  33       57.28       51.12     32.47 o
   0   2  33       26.99       35.04     23.65 o
   1   2  33        9.39        4.77     12.36 o
   2   2  33     1484.16     1583.57     51.71 o
   3   2  33      355.20      360.47     31.70 o
   4   2  33      678.84      702.31     42.49 o
   5   2  33      815.85      787.84     38.21 o
   6   2  33        2.05        4.81     13.44 o
   7   2  33      145.51      107.30     19.18 o
   8   2  33       31.60       21.81     18.16 o
   9   2  33        8.67        6.28     19.15 o
  10   2  33      717.38      698.76     44.11 o
  11   2  33       28.02       54.44     36.98 o
   1   3  33        8.59       20.11     13.75 o
   2   3  33       96.79       97.48     18.93 o
   3   3  33       56.36       39.73     17.13 o
   4   3  33        0.59       13.55     13.98 o
   5   3  33      125.57      122.20     21.17 o
   6   3  33        1.59       47.73     15.82 o
   7   3  33      106.98      120.59     21.25 o
   8   3  33       56.79       65.37     20.85 o
   9   3  33      303.64      321.23     32.21 o
  10   3  33       26.66       63.23     22.78 o
  11   3  33       34.04       62.89     24.86 o
   0   4  33     1707.61     1860.38     81.71 o
   1   4  33      533.45      502.47     34.01 o
   2   4  33      751.10      741.31     46.74 o
   3   4  33      466.96      488.22    129.60 o
   4   4  33      114.38      105.89     22.50 o
   5   4  33        1.76        8.75     15.73 o
   6   4  33      195.59      159.52     22.95 o
   7   4  33      506.82      481.58     35.03 o
   8   4  33       38.27       22.47     18.72 o
   9   4  33      122.81      127.65     25.85 o
  10   4  33       85.63       83.61     24.19 o
  11   4  33       38.99       41.25     27.82 o
   1   5  33       12.23       12.37     17.48 o
   2   5  33      166.13      199.69     28.53 o
   3   5  33       17.09        4.36     12.34 o
   4   5  33      458.50      573.44     59.30 o
   5   5  33      438.14      410.02     39.99 o
   6   5  33       14.18       16.08     19.04 o
   7   5  33       63.67       73.89     23.05 o
   8   5  33        0.56       12.98     20.41 o
   9   5  33       36.73       52.05     23.59 o
  10   5  33       72.69       31.51     24.78 o
   0   6  33       36.21       89.11     38.53 o
   1   6  33      476.48      529.42     51.51 o
   2   6  33        1.46        4.94     13.90 o
   3   6  33        0.23       -1.36     19.38 o
   4   6  33      992.68     1140.76     76.18 o
   5   6  33      205.48      213.75     29.03 o
   6   6  33       40.05       26.08     19.80 o
   7   6  33       10.84        8.67     20.28 o
   8   6  33        7.38       14.89     20.51 o
   9   6  33      121.87      111.31     28.39 o
   1   7  33      393.23      458.55     34.68 o
   2   7  33       46.75       68.45     18.75 o
   3   7  33       36.79       54.28     29.39 o
   4   7  33      183.35      191.39     33.12 o
   5   7  33       72.18       92.33     23.78 o
   6   7  33      947.78     1005.24     53.46 o
   7   7  33        0.00       20.27     21.06 o
   8   7  33      180.27      172.87     41.11 o
   0   8  33      296.04      428.88     48.44 o
   1   8  33       31.18       34.27     20.49 o
   2   8  33        2.59        6.30     16.94 o
   3   8  33      422.46      449.74     72.31 o
   4   8  33      137.15      158.24     53.97 o
   5   8  33        0.07        9.77     20.86 o
   6   8  33       39.12       64.87     29.52 o
   7   8  33        1.50       44.99     39.74 o
   1   9  33        2.00      -11.85     15.01 o
   2   9  33       14.99      -23.24     25.00 o
   3   9  33        5.07       40.95     28.87 o
   4   9  33      119.34       57.33     65.90 o
   0   0  34      255.79      211.93     48.17 o
   1   0  34     1574.53     1536.16     71.63 o
   2   0  34     1012.83      961.13    155.12 o
   3   0  34      191.66      214.19     33.42 o
   4   0  34      303.42      241.16     35.84 o
   5   0  34      384.23      359.60     40.43 o
   6   0  34       66.90       70.35     20.41 o
   7   0  34      359.77      270.73     30.23 o
   8   0  34        4.42      -15.83     22.60 o
   9   0  34       25.82       30.01     28.17 o
  10   0  34     1312.16     1393.30    114.78 o
  11   0  34       88.87      117.69     49.60 o
   1   1  34      190.94      147.41     21.20 o
   2   1  34      122.74       98.14     18.28 o
   3   1  34       24.09        9.00     14.19 o
   4   1  34      457.67      498.71     43.72 o
   5   1  34      366.34      369.16     23.85 o
   6   1  34        8.09       26.58     14.40 o
   7   1  34      158.78      148.73     21.27 o
   8   1  34      253.35      235.20     25.04 o
   9   1  34       16.07       18.39     24.25 o
  10   1  34        3.46       56.36     28.74 o
  11   1  34       90.01       90.67     34.60 o
   0   2  34     1349.42     1130.09     63.20 o
   1   2  34        1.10       -2.26     12.29 o
   2   2  34      771.77      838.35     53.05 o
   3   2  34      513.57      551.29     34.67 o
   4   2  34      378.87      427.55     31.73 o
   5   2  34       73.49       73.69     16.88 o
   6   2  34       63.60       52.33     16.42 o
   7   2  34      376.37      419.62     39.04 o
   8   2  34       92.08       71.70     24.02 o
   9   2  34       38.78       19.99     19.21 o
  10   2  34       19.12       56.31     22.80 o
  11   2  34      351.44      446.81     90.68 o
   1   3  34      266.66      313.56     39.40 o
   2   3  34      948.01      999.58     44.69 o
   3   3  34       77.85       67.14     20.24 o
   4   3  34     1150.33     1192.84     59.55 o
   5   3  34       73.24       62.01     16.75 o
   6   3  34      909.44      818.85     38.09 o
   7   3  34        5.95       14.60     16.22 o
   8   3  34     1121.91     1305.55     52.78 o
   9   3  34        0.03        6.63     18.98 o
  10   3  34      333.70      307.92     33.61 o
  11   3  34       78.82       51.29     25.08 o
   0   4  34      220.41      222.73     55.83 o
   1   4  34      384.45      391.90     31.27 o
   2   4  34      273.40      258.71     31.60 o
   3   4  34      549.54      572.63     52.35 o
   4   4  34       77.52       75.44     23.75 o
   5   4  34       42.18       36.98     18.25 o
   6   4  34       10.51       14.90     16.93 o
   7   4  34       21.76       35.48     18.23 o
   8   4  34       33.38       13.60     18.65 o
   9   4  34        0.74       -5.32     19.40 o
  10   4  34       20.94       36.89     23.17 o
   1   5  34       85.48       97.63     23.31 o
   2   5  34       83.77       63.47     21.47 o
   3   5  34        7.60       -7.20     18.81 o
   4   5  34      239.98      259.88     64.75 o
   5   5  34      425.57      358.41     34.33 o
   6   5  34       37.21       54.24     26.15 o
   7   5  34      210.75      169.83     28.71 o
   8   5  34      117.55       90.45     25.37 o
   9   5  34        0.41      -13.46     19.80 o
  10   5  34        2.29      -26.05     38.42 o
   0   6  34       14.93       71.16     37.11 o
   1   6  34      264.21      305.82     43.49 o
   2   6  34      501.47      554.97     35.06 o
   3   6  34        2.04       -7.04     20.78 o
   4   6  34       30.09       49.07     42.97 o
   5   6  34      411.87      392.38     55.64 o
   6   6  34       24.37       11.03     19.29 o
   7   6  34       25.41       14.21     21.65 o
   8   6  34      128.43      151.89     29.57 o
   9   6  34       10.92       48.26     25.71 o
   1   7  34      117.99      100.40     21.99 o
   2   7  34      158.78      159.95     23.12 o
   3   7  34        4.52        6.34     28.30 o
   4   7  34      285.04      273.90     43.83 o
   5   7  34      140.90      142.79     47.21 o
   6   7  34       18.38       63.20     23.44 o
   7   7  34       74.49       51.67     24.60 o
   0   8  34      181.40      165.07     36.40 o
   1   8  34       13.49       23.85     17.89 o
   2   8  34      406.05      520.19    125.40 o
   3   8  34      168.68      153.00     36.08 o
   4   8  34       69.52       67.90     55.45 o
   5   8  34      194.52      149.80     34.60 o
   6   8  34        5.24       19.29     23.28 o
   1   9  34        0.41       13.64     16.20 o
   2   9  34        6.42       24.11     29.40 o
   3   9  34      103.25      109.97     46.14 o
   1   1  35      226.59      259.88     38.38 o
   2   1  35       32.75       23.56     14.82 o
   3   1  35       72.07       71.33     17.96 o
   4   1  35     1298.36     1228.08     76.36 o
   5   1  35      152.37      151.11     22.80 o
   6   1  35      525.36      510.77     31.67 o
   7   1  35       87.87       96.77     19.73 o
   8   1  35       66.95       71.15     23.96 o
   9   1  35       79.36       33.37     26.60 o
  10   1  35      332.61      313.69     42.84 o
  11   1  35      269.77      307.49     54.21 o
   0   2  35      218.25      257.10     62.12 o
   1   2  35       10.49       19.59     14.67 o
   2   2  35      507.89      544.22     34.90 o
   3   2  35       45.34       39.44     15.85 o
   4   2  35       38.49       29.46     16.93 o
   5   2  35       16.80       11.51     18.28 o
   6   2  35        2.23        2.39     14.94 o
   7   2  35      535.04      497.44     32.82 o
   8   2  35       13.22       11.32     18.27 o
   9   2  35      523.47      580.79     40.87 o
  10   2  35      282.43      258.78     40.09 o
  11   2  35       99.84      111.95     41.56 o
   1   3  35      251.11      281.73     27.52 o
   2   3  35       13.26       29.12     15.61 o
   3   3  35       18.05       -1.52     16.22 o
   4   3  35      403.36      444.35     40.63 o
   5   3  35       10.63       16.89     19.09 o
   6   3  35      521.51      498.56     36.28 o
   7   3  35       67.62       69.25     20.65 o
   8   3  35      118.59      117.64     23.20 o
   9   3  35       65.85       87.00     23.13 o
  10   3  35        2.27       24.86     22.91 o
   0   4  35      734.46      771.36     87.69 o
   1   4  35      193.27      283.34     44.24 o
   2   4  35     1817.71     1816.22     69.95 o
   3   4  35      418.14      462.21     40.03 o
   4   4  35       96.59       57.31     21.92 o
   5   4  35      543.40      570.16     55.62 o
   6   4  35       11.39        8.50     18.50 o
   7   4  35      217.00      209.51     26.45 o
   8   4  35      556.37      654.57     41.52 o
   9   4  35       73.49       79.28     24.81 o
  10   4  35      308.30      256.30     33.08 o
   1   5  35     1168.94     1230.67     60.83 o
   2   5  35        0.04       11.54     17.75 o
   3   5  35        5.38       29.25     24.29 o
   4   5  35      325.30      231.38     39.39 o
   5   5  35        3.57      -10.37     32.73 o
   6   5  35     1085.41     1124.43     54.89 o
   7   5  35      254.64      134.02     27.89 o
   8   5  35        9.74       14.24     21.96 o
   9   5  35       84.70       95.88     27.71 o
   0   6  35      122.58       97.10     43.46 o
   1   6  35       31.35        3.05     23.84 o
   2   6  35      752.38      837.47     81.28 o
   3   6  35      536.15      465.25    101.21 o
   4   6  35       50.75       13.07     41.38 o
   5   6  35       54.55      119.41     34.40 o
   6   6  35      100.98      106.49     27.03 o
   7   6  35       10.80       18.04     22.58 o
   8   6  35      201.40      215.84     32.98 o
   1   7  35        0.77        5.67     16.85 o
   2   7  35        1.10        2.96     16.13 o
   3   7  35       19.44       54.50     29.16 o
   4   7  35      726.91      781.91     92.61 o
   5   7  35      140.92      158.93     37.17 o
   6   7  35       16.24       23.57     21.93 o
   7   7  35       99.95      120.86     28.82 o
   0   8  35      121.78      107.24     48.50 o
   1   8  35       97.37       71.50     22.52 o
   2   8  35        0.23       -3.00     31.25 o
   3   8  35        5.65       -5.90     25.91 o
   4   8  35       20.53       21.77     40.56 o
   5   8  35        3.21       15.08     29.24 o
   1   9  35       66.11       52.33     21.38 o
   2   9  35       53.19       -0.79     28.68 o
   0   0  36      140.33       85.72     38.97 o
   1   0  36      209.56      162.13     52.76 o
   2   0  36      957.22     1052.60     89.71 o
   3   0  36      132.67       95.60     27.58 o
   4   0  36        6.52       -2.40     18.98 o
   5   0  36     1710.43     1667.29     81.13 o
   6   0  36       65.85       58.09     20.66 o
   7   0  36      660.19      764.78     83.71 o
   8   0  36      156.28      129.06     34.10 o
   9   0  36      158.31      159.70     38.67 o
  10   0  36      473.66      452.97     69.20 o
   1   1  36      495.92      478.14     43.75 o
   2   1  36      120.25      105.14     20.41 o
   3   1  36       50.56       68.98     17.76 o
   4   1  36      121.90      159.26     23.16 o
   5   1  36      228.83      175.66     23.85 o
   6   1  36      449.07      424.47     41.43 o
   7   1  36       55.83       29.10     17.33 o
   8   1  36      201.01      179.67     24.50 o
   9   1  36       23.26       24.27     26.26 o
  10   1  36        0.03        2.37     24.70 o
   0   2  36     2119.96     2135.09    169.19 o
   1   2  36       19.08       18.18     15.44 o
   2   2  36      324.54      309.54     29.43 o
   3   2  36      323.91      310.65     30.02 o
   4   2  36      441.12      384.52     38.35 o
   5   2  36       34.97        8.20     19.02 o
   6   2  36      304.70      336.56     30.74 o
   7   2  36      152.20      106.67     21.08 o
   8   2  36        4.78        4.58     19.05 o
   9   2  36        0.25       14.59     20.35 o
  10   2  36      236.58      215.30     38.48 o
   1   3  36      118.01       99.30     20.70 o
   2   3  36      326.33      323.56     30.23 o
   3   3  36      477.87      558.85     71.96 o
   4   3  36      781.16      935.95     55.88 o
   5   3  36        4.78       12.49     19.10 o
   6   3  36      359.48      336.29     31.06 o
   7   3  36       95.07       88.38     22.73 o
   8   3  36      495.13      585.68     43.53 o
   9   3  36       75.24       80.38     24.00 o
  10   3  36      202.09      227.60     32.24 o
   0   4  36        0.37       12.23     21.13 o
   1   4  36        8.34       -5.09     22.28 o
   2   4  36        0.04       46.11     20.63 o
   3   4  36       31.29       35.00     21.30 o
   4   4  36      122.58       85.09     25.79 o
   5   4  36       17.87       22.78     25.73 o
   6   4  36       85.89       66.12     27.40 o
   7   4  36      185.53      194.97     36.44 o
   8   4  36        0.21       15.77     19.34 o
   9   4  36       20.14        1.10     21.20 o
   1   5  36      180.59      176.56     52.48 o
   2   5  36      333.04      307.99     69.50 o
   3   5  36      177.74      106.22     31.45 o
   4   5  36     1135.18     1142.96     75.06 o
   5   5  36        7.85       22.62     24.58 o
   6   5  36       37.85       51.61     64.39 o
   7   5  36       77.61       87.19     26.37 o
   8   5  36      234.38      194.17     33.68 o
   9   5  36       32.89       39.08     42.04 o
   0   6  36      241.88      124.14     45.32 o
   1   6  36       87.79      133.51     44.72 o
   2   6  36      448.07      623.30     57.02 o
   3   6  36      210.35      210.81     40.11 o
   4   6  36      116.52      156.94     44.39 o
   5   6  36       14.93       15.00     26.00 o
   6   6  36        6.09       29.25     27.84 o
   7   6  36      223.99      237.25     33.33 o
   8   6  36       46.39       96.88     49.59 o
   1   7  36        2.00        1.39     17.75 o
   2   7  36      210.05      250.97     27.07 o
   3   7  36        0.10       68.10     31.11 o
   4   7  36      419.40      373.20     50.44 o
   5   7  36       26.41        1.05     25.66 o
   6   7  36        1.49       -5.53     56.49 o
   0   8  36       18.44       19.63     24.12 o
   1   8  36       52.27       76.80     44.03 o
   2   8  36      480.06      377.08     55.72 o
   3   8  36        3.49       -2.28     38.92 o
   4   8  36      236.06      301.03     49.02 o
   1   1  37      849.07      916.45     79.79 o
   2   1  37       49.96       27.45     16.74 o
   3   1  37      358.09      313.50     29.79 o
   4   1  37      927.60     1053.36     48.62 o
   5   1  37       82.28       85.87     21.22 o
   6   1  37       74.59       44.04     22.62 o
   7   1  37       27.30       34.90     17.70 o
   8   1  37        9.71       12.33     17.45 o
   9   1  37       50.31       75.68     26.33 o
  10   1  37      435.04      496.24     44.35 o
   0   2  37      481.79      560.82     52.75 o
   1   2  37        0.01        0.09     14.16 o
   2   2  37     1296.47     1408.08     52.93 o
   3   2  37     1095.76     1205.03     57.72 o
   4   2  37       30.97       65.82     23.86 o
   5   2  37      290.57      246.07     44.58 o
   6   2  37        1.21       11.26     26.32 o
   7   2  37       58.49       41.81     18.98 o
   8   2  37      108.84      123.92     25.40 o
   9   2  37       35.07        5.86     22.43 o
  10   2  37      167.30      141.27     35.51 o
   1   3  37       12.14       21.16     16.37 o
   2   3  37       78.67       87.14     20.32 o
   3   3  37        1.86       12.06     18.88 o
   4   3  37       54.62       43.14     22.51 o
   5   3  37      168.52      206.66     32.72 o
   6   3  37      396.98      324.38     41.29 o
   7   3  37        0.06        3.95     18.52 o
   8   3  37       28.42       46.72     22.14 o
   9   3  37        0.31       34.81     22.03 o
   0   4  37       34.02       21.89     23.72 o
   1   4  37      307.09      327.61     37.39 o
   2   4  37      514.20      476.42     43.57 o
   3   4  37        2.62       37.12     21.44 o
   4   4  37      405.48      393.17     72.88 o
   5   4  37      542.47      471.54     73.73 o
   6   4  37      295.59      248.56     42.65 o
   7   4  37       97.00       79.37     23.02 o
   8   4  37      151.51      137.02     26.56 o
   9   4  37      139.07       82.59     25.54 o
   1   5  37       26.88        9.80     23.96 o
   2   5  37        2.51       17.51     20.59 o
   3   5  37       14.66       32.92     27.40 o
   4   5  37        2.52        3.85     23.61 o
   5   5  37      467.64      616.96     61.40 o
   6   5  37      163.10      119.41     35.01 o
   7   5  37      102.96       64.51     29.70 o
   8   5  37       23.59       28.38     25.57 o
   0   6  37       30.50       54.19     37.11 o
   1   6  37       35.45       43.46     27.68 o
   2   6  37      794.28      933.83     76.98 o
   3   6  37     1402.86     1601.48     90.15 o
   4   6  37        6.04        6.99     25.66 o
   5   6  37       99.06       46.79     64.15 o
   6   6  37        2.68       11.33     27.82 o
   7   6  37        0.03       -3.52     28.22 o
   1   7  37      810.03      911.32     68.73 o
   2   7  37        0.02       22.13     25.55 o
   3   7  37      160.45      113.04     36.00 o
   4   7  37      861.99     1027.66     77.06 o
   5   7  37      178.64      146.64     40.65 o
   0   8  37       28.88       26.51     24.81 o
   1   8  37       14.74       28.23     20.41 o
   2   8  37        1.21       44.66     31.97 o
   3   8  37      358.06      291.39     50.47 o
   0   0  38       98.95       96.55     43.02 o
   1   0  38        5.71       13.85     23.11 o
   2   0  38      351.99      502.06     76.41 o
   3   0  38      929.49      950.11     66.69 o
   4   0  38      343.98      385.48     48.46 o
   5   0  38      270.50      268.00     41.69 o
   6   0  38       30.27       19.25     25.16 o
   7   0  38       35.28       51.34     44.66 o
   8   0  38        1.13      -19.94     27.71 o
   9   0  38      474.25      511.70     92.87 o
   1   1  38      182.60      220.90     26.44 o
   2   1  38      101.81      117.96     22.70 o
   3   1  38       49.11       44.18     19.21 o
   4   1  38        0.55        5.63     16.61 o
   5   1  38        4.08       18.97     25.71 o
   6   1  38      221.48      156.75     30.92 o
   7   1  38       61.08       37.36     24.91 o
   8   1  38       65.65       58.32     22.81 o
   9   1  38        0.54       34.56     25.34 o
   0   2  38      970.09     1220.31     74.81 o
   1   2  38        4.52       22.84     17.21 o
   2   2  38       99.30      116.39     24.01 o
   3   2  38      129.26       96.34     27.65 o
   4   2  38      128.70      137.36     55.80 o
   5   2  38      222.70      198.09     32.14 o
   6   2  38       17.27       11.47     21.56 o
   7   2  38        2.39       -1.07     21.70 o
   8   2  38       64.30       61.43     23.65 o
   9   2  38       86.66       63.79     26.07 o
   1   3  38       22.79       29.41     18.78 o
   2   3  38      123.59      107.33     36.06 o
   3   3  38      651.20      701.15     73.87 o
   4   3  38      315.87      342.02     40.88 o
   5   3  38      191.81      170.13     35.01 o
   6   3  38        1.79       26.29     23.42 o
   7   3  38        2.44        1.10     28.35 o
   8   3  38      143.31      115.64     27.10 o
   9   3  38       13.47       34.08     22.99 o
   0   4  38       11.16       39.68     28.57 o
   1   4  38      150.37      143.06     34.86 o
   2   4  38      140.28      111.93     26.46 o
   3   4  38        4.46       29.19     29.55 o
   4   4  38      387.19      497.93     47.39 o
   5   4  38      225.55      179.28     39.25 o
   6   4  38      224.67      198.66     44.50 o
   7   4  38        4.34       20.64     29.30 o
   8   4  38       17.61       37.54     22.04 o
   1   5  38      662.96      808.03     66.29 o
   2   5  38        3.62      -13.55     22.10 o
   3   5  38      859.89      894.76     69.56 o
   4   5  38      373.62      524.21    163.77 o
   5   5  38       34.97       77.55     32.46 o
   6   5  38       11.97       34.05     37.49 o
   7   5  38        2.85      -18.42     26.81 o
   0   6  38      941.34     1091.86    107.83 o
   1   6  38        3.48        8.73     25.74 o
   2   6  38        0.23        3.09     16.35 o
   3   6  38      397.78      447.35     92.17 o
   4   6  38        3.64       13.28     26.42 o
   5   6  38       76.12       92.44     33.74 o
   6   6  38        0.36      -25.72     25.72 o
   1   7  38       11.25       -0.39     19.06 o
   2   7  38       71.69       21.15     27.93 o
   3   7  38        0.18       -2.70     26.25 o
   4   7  38      154.10      202.69     41.47 o
   0   8  38        0.84       21.35     42.47 o
   1   8  38       25.52       43.51     31.35 o
   1   1  39       48.68       42.19     18.09 o
   2   1  39        0.03       17.68     17.11 o
   3   1  39      473.65      441.67     35.83 o
   4   1  39       19.75       24.32     18.69 o
   5   1  39       39.40       48.94     25.13 o
   6   1  39      320.56      302.83     52.05 o
   7   1  39       93.54      102.37     29.35 o
   8   1  39      146.13      129.62     31.53 o
   9   1  39       33.13       38.08     27.23 o
   0   2  39       72.48       69.14     30.71 o
   1   2  39      556.77      609.05     54.84 o
   2   2  39      384.85      416.04     37.86 o
   3   2  39       67.19       72.47     20.95 o
   4   2  39       13.94        8.50     20.44 o
   5   2  39        2.25        3.27     20.52 o
   6   2  39      119.88       95.08     28.07 o
   7   2  39      249.91      213.57     36.37 o
   8   2  39       25.25        7.08     26.67 o
   9   2  39        1.40       24.84     28.72 o
   1   3  39      595.21      684.48     43.14 o
   2   3  39       63.75       21.99     21.23 o
   3   3  39      166.50      153.47     30.09 o
   4   3  39        0.11       -7.07     20.93 o
   5   3  39      295.64      242.50     36.56 o
   6   3  39        1.07       39.09     24.64 o
   7   3  39        2.28      -17.59     25.39 o
   8   3  39       20.77       34.54     27.99 o
   0   4  39       79.97       79.65     52.98 o
   1   4  39        7.06       11.37     20.41 o
   2   4  39      177.58      185.70     33.71 o
   3   4  39     1524.18     1905.94     99.53 o
   4   4  39      295.47      290.71     38.61 o
   5   4  39      830.61      820.07    113.14 o
   6   4  39       88.94       83.81     51.23 o
   7   4  39        0.31       31.98     29.04 o
   8   4  39      117.45      176.14     58.68 o
   1   5  39      492.80      650.94    103.50 o
   2   5  39      501.62      596.91     61.06 o
   3   5  39       21.88       34.88     34.65 o
   4   5  39        1.17        6.44     25.96 o
   5   5  39       91.89       74.95     85.82 o
   6   5  39      177.61      204.52     43.42 o
   7   5  39       18.44       42.53     32.89 o
   0   6  39       39.73       49.81     41.27 o
   1   6  39      277.95      305.30     68.42 o
   2   6  39        9.44       -4.62     25.94 o
   3   6  39        0.96       29.64     28.32 o
   4   6  39       57.91       37.94     29.31 o
   5   6  39      232.00      260.09     62.62 o
   1   7  39        0.19       -1.76     18.93 o
   2   7  39       23.97       44.32     31.48 o
   3   7  39      644.38      736.23     69.64 o
   0   0  40       55.45      126.22     48.71 o
   1   0  40       87.40       50.50     57.36 o
   2   0  40      112.23       70.67     29.72 o
   3   0  40      565.88      500.39     54.70 o
   4   0  40      204.17      169.40     37.61 o
   5   0  40      340.86      423.48     52.72 o
   6   0  40       21.73      -18.28     41.71 o
   7   0  40      380.75      265.47     72.03 o
   8   0  40       46.09       73.56     62.84 o
   1   1  40      457.13      473.96     37.72 o
   2   1  40       16.48        9.52     17.01 o
   3   1  40        1.91       26.35     19.01 o
   4   1  40        0.05        0.29     17.25 o
   5   1  40      140.93       85.77     35.08 o
   6   1  40       44.18       42.03     25.66 o
   7   1  40      106.45      130.14     36.70 o
   8   1  40       41.43      111.66     44.97 o
   0   2  40       72.94       84.07     29.67 o
   1   2  40       63.15       45.05     20.05 o
   2   2  40       73.96       62.65     21.29 o
   3   2  40       52.85       69.50     22.36 o
   4   2  40       33.99       13.08     20.94 o
   5   2  40       74.26       43.66     24.78 o
   6   2  40      299.21      248.17     41.36 o
   7   2  40        4.15        1.70     23.93 o
   8   2  40      139.02      115.02     38.22 o
   1   3  40      257.80      234.76     36.50 o
   2   3  40        0.15        3.36     19.26 o
   3   3  40       95.41      109.37     30.57 o
   4   3  40      155.36      164.48     33.78 o
   5   3  40       24.86       37.98     24.53 o
   6   3  40      181.55      151.17     32.55 o
   7   3  40      192.91       85.90     69.40 o
   8   3  40      157.76      109.36     49.04 o
   0   4  40       96.71       45.43     39.41 o
   1   4  40      132.91      171.26     31.29 o
   2   4  40      280.39      215.57     35.28 o
   3   4  40      299.85      383.70     44.32 o
   4   4  40       73.81       65.22     27.05 o
   5   4  40      347.34      363.67     53.55 o
   6   4  40       42.36      107.00     35.99 o
   7   4  40      105.62       90.08     35.25 o
   1   5  40      141.00      142.21     45.05 o
   2   5  40       80.44       90.98     34.86 o
   3   5  40      804.56      980.27    107.61 o
   4   5  40        0.52       25.72     40.23 o
   5   5  40        9.62       76.00     33.74 o
   6   5  40      248.66      229.64     46.10 o
   0   6  40     1526.41     1933.90    138.48 o
   1   6  40        0.11       28.77     35.03 o
   2   6  40        6.37       -5.36     27.20 o
   3   6  40       35.94       59.16     69.95 o
   4   6  40        6.97       25.74     28.84 o
   1   7  40        5.16       16.51     21.20 o
   1   1  41      283.80      287.02     33.21 o
   2   1  41        1.24       -8.68     17.72 o
   3   1  41      823.88     1004.93     61.19 o
   4   1  41       54.98       12.45     19.61 o
   5   1  41      137.75      154.77     32.40 o
   6   1  41       33.62       16.81     24.80 o
   7   1  41      249.95      183.50     36.39 o
   8   1  41      191.12      209.95     72.74 o
   0   2  41       10.68       -1.34     25.07 o
   1   2  41      154.03      165.95     26.80 o
   2   2  41       76.50       79.38     31.60 o
   3   2  41      786.47     1031.68     65.83 o
   4   2  41        2.34        2.75     26.99 o
   5   2  41      464.54      512.70     49.80 o
   6   2  41       29.33       28.69     26.76 o
   7   2  41      590.94      689.26     57.81 o
   1   3  41      143.15      151.71     27.35 o
   2   3  41      180.39      161.02     32.75 o
   3   3  41       38.06       58.97     27.03 o
   4   3  41       87.44      138.31     33.23 o
   5   3  41        0.01      -10.77     23.97 o
   6   3  41      159.55      158.20     39.53 o
   7   3  41      307.27      343.36     53.91 o
   0   4  41      469.64      530.60     84.84 o
   1   4  41      150.88      137.26     32.18 o
   2   4  41        0.50       21.04     23.37 o
   3   4  41      137.53      132.37     31.94 o
   4   4  41      214.95      247.77     37.92 o
   5   4  41        0.36       29.49     48.50 o
   6   4  41        5.85       33.40     32.80 o
   1   5  41        0.96       -7.10     26.81 o
   2   5  41      134.02      186.82     74.49 o
   3   5  41      355.90      417.99     89.60 o
   4   5  41        0.62       13.71     29.04 o
   5   5  41        1.81       -2.75     29.87 o
   0   6  41       14.81       56.49     44.12 o
   1   6  41       45.80       33.26     32.41 o
   2   6  41        5.79       55.37     30.75 o
   3   6  41       19.33       25.14     29.62 o
   0   0  42       99.17      108.92     51.12 o
   1   0  42       86.34       26.86     28.68 o
   2   0  42       98.06       47.49     31.29 o
   3   0  42      966.74      934.05     73.45 o
   4   0  42       21.06        3.74     29.19 o
   5   0  42      105.89       79.02     50.14 o
   6   0  42       32.82       14.56     43.35 o
   7   0  42      940.89      946.81    125.12 o
   1   1  42      472.07      536.76     42.21 o
   2   1  42       55.82       54.74     21.83 o
   3   1  42       61.99      104.55     24.37 o
   4   1  42        0.89      -13.86     19.06 o
   5   1  42       10.35       23.31     25.84 o
   6   1  42        1.73       12.95     28.09 o
   7   1  42        3.27       24.76     37.77 o
   0   2  42        0.25      -11.78     24.97 o
   1   2  42       37.45       64.11     23.37 o
   2   2  42        4.42        2.47     20.07 o
   3   2  42        6.71       21.66     24.55 o
   4   2  42        0.35       12.19     24.64 o
   5   2  42      324.34      331.74     43.09 o
   6   2  42        9.76       21.23     26.74 o
   7   2  42       40.98       65.63     30.33 o
   1   3  42      388.76      369.11     43.76 o
   2   3  42       22.87        2.36     23.93 o
   3   3  42      128.83      137.38     31.21 o
   4   3  42       16.23       39.85     26.78 o
   5   3  42       53.47       72.02     30.07 o
   6   3  42      135.07      162.32     42.94 o
   0   4  42       14.39        3.94     40.07 o
   1   4  42       51.52       21.14     27.54 o
   2   4  42      148.75      185.73     35.43 o
   3   4  42      208.28      155.35     35.47 o
   4   4  42       30.83       37.50     27.16 o
   5   4  42       11.23       -9.41     28.89 o
   1   5  42      136.60      165.57     39.95 o
   2   5  42       91.00      103.26     35.56 o
   3   5  42       92.30       99.22     37.49 o
   4   5  42       25.59       61.60     35.24 o
   0   6  42       34.77       39.63     44.55 o
   1   6  42       26.88       -3.57     64.70 o
   1   1  43      409.26      405.59     38.55 o
   2   1  43        0.82       17.66     20.68 o
   3   1  43      128.92      105.92     26.03 o
   4   1  43       36.46       44.13     33.91 o
   5   1  43      181.44      142.26     41.86 o
   6   1  43        0.17       27.67     26.17 o
   0   2  43       22.44       14.85     29.96 o
   1   2  43       21.37       22.37     21.75 o
   2   2  43       32.68       25.65     22.13 o
   3   2  43       79.54       45.98     26.87 o
   4   2  43       11.01       31.35     24.55 o
   5   2  43      217.21      191.13     38.00 o
   6   2  43       17.88        8.88     27.07 o
   1   3  43        4.13        7.92     23.71 o
   2   3  43      291.31      300.96     42.03 o
   3   3  43      333.14      350.77     44.42 o
   4   3  43       23.78       68.04     29.20 o
   5   3  43        8.65       52.34     29.72 o
   0   4  43     1100.12     1282.01    123.04 o
   1   4  43       15.52        1.97     28.77 o
   2   4  43       37.61       21.00     26.58 o
   3   4  43      337.08      337.21     42.85 o
   4   4  43      139.47      122.19     40.40 o
   1   5  43       39.41       74.68     35.06 o
   2   5  43       67.81       98.01     44.44 o
   0   0  44       44.86       66.12     46.63 o
   1   0  44       48.85       31.91     31.81 o
   2   0  44      321.53      411.17    112.92 o
   3   0  44      835.20      848.29     73.26 o
   4   0  44        1.91        1.56     32.07 o
   5   0  44        8.57       58.79     55.50 o
   1   1  44       51.13       59.43     24.42 o
   2   1  44        4.90        3.56     21.34 o
   3   1  44       40.66       13.06     23.62 o
   4   1  44       74.85       67.81     31.07 o
   5   1  44       54.57      113.09     33.83 o
   0   2  44      180.81      185.79     44.87 o
   1   2  44       15.93       11.03     21.58 o
   2   2  44       27.66       22.76     23.31 o
   3   2  44       12.63        9.79     23.60 o
   4   2  44       33.21       14.59     25.95 o
   5   2  44      346.54      356.40     50.93 o
   1   3  44      370.39      383.50     88.37 o
   2   3  44        0.39       -0.33     25.02 o
   3   3  44      102.03       87.68     35.74 o
   4   3  44        5.95        4.70     28.16 o
   0   4  44      286.57      392.34     81.34 o
   1   4  44       91.85       22.00     33.35 o
   2   4  44       43.10       42.70     28.97 o
   1   1  45      519.09      474.82     50.32 o
   2   1  45        2.55       38.17     23.70 o
   3   1  45      113.76      123.97     29.17 o
   4   1  45        5.10        4.71     26.36 o
   0   2  45       38.72       49.63     38.10 o
   1   2  45        3.42        3.04     22.44 o
   2   2  45        1.48       17.06     26.90 o
   3   2  45      142.70      114.95     67.58 o
   1   3  45       17.81       87.60     31.40 o
   2   3  45        4.37      -10.36     24.66 o
   0   0  46       25.49      -20.91     43.02 o
   1   0  46      111.29       97.04    112.81 o
   2   0  46        3.71       20.11     32.78 o
   1   1  46        5.35       49.35     25.46 o
   2   1  46       15.47       42.64     25.01 o
   0   2  46       90.31       51.85     35.17 o
   1   2  46        0.47       17.92     23.75 o
 
